# Supplementary material for: Production of Highly Active Extracellular Amylase and Cellulase From Bacillus subtilis ZIM3 and a Recombinant Strain With a Potential Application in Tobacco Fermentation
Source: Front Microbiol. 2020 Jul 21;11:1539. doi: 10.3389/fmicb.2020.01539 (PMC7385192; doi:10.3389/fmicb.2020.01539)
Supplement: Supplementary file 3 [file Data_Sheet_3.xlsx]

## Sheet: table (6)
Supplemental Table S2 Function based comparison between Bacillus sp. ZIM3 and B. tequilensis KCTC 13622
		Bacillus tequilensis KCTC 13622 (A) and Bacillus sp. J3 (B)
Presence	Category	Subcategory	Subsystem	Role
A and B	Amino Acids and Derivatives	Alanine, serine, and glycine	Alanine biosynthesis	Alanine racemase (EC 5.1.1.1)
A and B	Amino Acids and Derivatives	Alanine, serine, and glycine	Alanine biosynthesis	Branched-chain amino acid aminotransferase (EC 2.6.1.42)
A and B	Amino Acids and Derivatives	Alanine, serine, and glycine	Alanine biosynthesis	Cysteine desulfurase (EC 2.8.1.7)
A and B	Amino Acids and Derivatives	Alanine, serine, and glycine	Alanine biosynthesis	Iron-sulfur cluster regulator IscR
A and B	Amino Acids and Derivatives	Alanine, serine, and glycine	Glycine Biosynthesis	2-amino-3-ketobutyrate coenzyme A ligase (EC 2.3.1.29)
A and B	Amino Acids and Derivatives	Alanine, serine, and glycine	Glycine Biosynthesis	L-threonine 3-dehydrogenase (EC 1.1.1.103)
A and B	Amino Acids and Derivatives	Alanine, serine, and glycine	Glycine Biosynthesis	Serine hydroxymethyltransferase (EC 2.1.2.1)
A and B	Amino Acids and Derivatives	Alanine, serine, and glycine	Glycine and Serine Utilization	2-amino-3-ketobutyrate coenzyme A ligase (EC 2.3.1.29)
A and B	Amino Acids and Derivatives	Alanine, serine, and glycine	Glycine and Serine Utilization	Aminomethyltransferase (glycine cleavage system T protein) (EC 2.1.2.10)
A and B	Amino Acids and Derivatives	Alanine, serine, and glycine	Glycine and Serine Utilization	Cystathionine beta-synthase (EC 4.2.1.22)
A and B	Amino Acids and Derivatives	Alanine, serine, and glycine	Glycine and Serine Utilization	Cystathionine gamma-lyase (EC 4.4.1.1)
A and B	Amino Acids and Derivatives	Alanine, serine, and glycine	Glycine and Serine Utilization	D-3-phosphoglycerate dehydrogenase (EC 1.1.1.95)
A and B	Amino Acids and Derivatives	Alanine, serine, and glycine	Glycine and Serine Utilization	Glycerate kinase (EC 2.7.1.31)
A and B	Amino Acids and Derivatives	Alanine, serine, and glycine	Glycine and Serine Utilization	Glycine cleavage system H protein
A and B	Amino Acids and Derivatives	Alanine, serine, and glycine	Glycine and Serine Utilization	Glycine dehydrogenase [decarboxylating] (glycine cleavage system P1 protein) (EC 1.4.4.2)
A and B	Amino Acids and Derivatives	Alanine, serine, and glycine	Glycine and Serine Utilization	Glycine dehydrogenase [decarboxylating] (glycine cleavage system P2 protein) (EC 1.4.4.2)
A and B	Amino Acids and Derivatives	Alanine, serine, and glycine	Glycine and Serine Utilization	L-serine dehydratase, alpha subunit (EC 4.3.1.17)
A and B	Amino Acids and Derivatives	Alanine, serine, and glycine	Glycine and Serine Utilization	L-serine dehydratase, beta subunit (EC 4.3.1.17)
A and B	Amino Acids and Derivatives	Alanine, serine, and glycine	Glycine and Serine Utilization	Phosphoserine aminotransferase (EC 2.6.1.52)
A and B	Amino Acids and Derivatives	Alanine, serine, and glycine	Glycine and Serine Utilization	Serine hydroxymethyltransferase (EC 2.1.2.1)
A and B	Amino Acids and Derivatives	Alanine, serine, and glycine	Glycine and Serine Utilization	Seryl-tRNA synthetase (EC 6.1.1.11)
A and B	Amino Acids and Derivatives	Alanine, serine, and glycine	Glycine cleavage system	Aminomethyltransferase (glycine cleavage system T protein) (EC 2.1.2.10)
A and B	Amino Acids and Derivatives	Alanine, serine, and glycine	Glycine cleavage system	Glycine cleavage system H protein
A and B	Amino Acids and Derivatives	Alanine, serine, and glycine	Glycine cleavage system	Glycine dehydrogenase [decarboxylating] (glycine cleavage system P1 protein) (EC 1.4.4.2)
A and B	Amino Acids and Derivatives	Alanine, serine, and glycine	Glycine cleavage system	Glycine dehydrogenase [decarboxylating] (glycine cleavage system P2 protein) (EC 1.4.4.2)
A and B	Amino Acids and Derivatives	Alanine, serine, and glycine	Serine Biosynthesis	D-3-phosphoglycerate dehydrogenase (EC 1.1.1.95)
A and B	Amino Acids and Derivatives	Alanine, serine, and glycine	Serine Biosynthesis	Phosphoserine aminotransferase (EC 2.6.1.52)
A and B	Amino Acids and Derivatives	Alanine, serine, and glycine	Serine Biosynthesis	Serine hydroxymethyltransferase (EC 2.1.2.1)
B	Amino Acids and Derivatives	Alanine, serine, and glycine	Alanine biosynthesis	Cysteine desulfurase (EC 2.8.1.7), SufS subfamily
B	Amino Acids and Derivatives	Alanine, serine, and glycine	Glycine and Serine Utilization	D-serine dehydratase (EC 4.3.1.18)
B	Amino Acids and Derivatives	Alanine, serine, and glycine	Glycine and Serine Utilization	D-serine/D-alanine/glycine transporter
A and B	Amino Acids and Derivatives	Arginine; urea cycle, polyamines	Arginine Deiminase Pathway	Arginine pathway regulatory protein ArgR, repressor of arg regulon
A and B	Amino Acids and Derivatives	Arginine; urea cycle, polyamines	Arginine Deiminase Pathway	Arginine/ornithine antiporter ArcD
A and B	Amino Acids and Derivatives	Arginine; urea cycle, polyamines	Arginine Deiminase Pathway	Ornithine carbamoyltransferase (EC 2.1.3.3)
A and B	Amino Acids and Derivatives	Arginine; urea cycle, polyamines	Arginine and Ornithine Degradation	Agmatinase (EC 3.5.3.11)
A and B	Amino Acids and Derivatives	Arginine; urea cycle, polyamines	Arginine and Ornithine Degradation	Arginase (EC 3.5.3.1)
A and B	Amino Acids and Derivatives	Arginine; urea cycle, polyamines	Arginine and Ornithine Degradation	Arginine decarboxylase (EC 4.1.1.19)
A and B	Amino Acids and Derivatives	Arginine; urea cycle, polyamines	Arginine and Ornithine Degradation	Arginine pathway regulatory protein ArgR, repressor of arg regulon
A and B	Amino Acids and Derivatives	Arginine; urea cycle, polyamines	Arginine and Ornithine Degradation	Arginine permease RocE
A and B	Amino Acids and Derivatives	Arginine; urea cycle, polyamines	Arginine and Ornithine Degradation	Arginine utilization protein RocB
A and B	Amino Acids and Derivatives	Arginine; urea cycle, polyamines	Arginine and Ornithine Degradation	Arginine utilization regulatory protein RocR
A and B	Amino Acids and Derivatives	Arginine; urea cycle, polyamines	Arginine and Ornithine Degradation	Arginine/ornithine antiporter ArcD
A and B	Amino Acids and Derivatives	Arginine; urea cycle, polyamines	Arginine and Ornithine Degradation	Delta-1-pyrroline-5-carboxylate dehydrogenase (EC 1.2.1.88)
A and B	Amino Acids and Derivatives	Arginine; urea cycle, polyamines	Arginine and Ornithine Degradation	Ornithine aminotransferase (EC 2.6.1.13)
A and B	Amino Acids and Derivatives	Arginine; urea cycle, polyamines	Arginine and Ornithine Degradation	Ornithine carbamoyltransferase (EC 2.1.3.3)
A and B	Amino Acids and Derivatives	Arginine; urea cycle, polyamines	Polyamine Metabolism	5&#39;-methylthioadenosine nucleosidase (EC 3.2.2.16)
A and B	Amino Acids and Derivatives	Arginine; urea cycle, polyamines	Polyamine Metabolism	Agmatinase (EC 3.5.3.11)
A and B	Amino Acids and Derivatives	Arginine; urea cycle, polyamines	Polyamine Metabolism	Arginine decarboxylase (EC 4.1.1.19)
A and B	Amino Acids and Derivatives	Arginine; urea cycle, polyamines	Polyamine Metabolism	Arginine/ornithine antiporter ArcD
A and B	Amino Acids and Derivatives	Arginine; urea cycle, polyamines	Polyamine Metabolism	S-adenosylmethionine decarboxylase proenzyme (EC 4.1.1.50), prokaryotic class 1B
A and B	Amino Acids and Derivatives	Arginine; urea cycle, polyamines	Polyamine Metabolism	Spermidine synthase (EC 2.5.1.16)
A and B	Amino Acids and Derivatives	Arginine; urea cycle, polyamines	Putrescine utilization pathways	Gamma-aminobutyrate:alpha-ketoglutarate aminotransferase (EC 2.6.1.19)
A and B	Amino Acids and Derivatives	Arginine; urea cycle, polyamines	Urea decomposition	Urease alpha subunit (EC 3.5.1.5)
A and B	Amino Acids and Derivatives	Arginine; urea cycle, polyamines	Urea decomposition	Urease beta subunit (EC 3.5.1.5)
A and B	Amino Acids and Derivatives	Arginine; urea cycle, polyamines	Urea decomposition	Urease gamma subunit (EC 3.5.1.5)
A and B	Amino Acids and Derivatives	Arginine; urea cycle, polyamines	Urease subunits	Urease alpha subunit (EC 3.5.1.5)
A and B	Amino Acids and Derivatives	Arginine; urea cycle, polyamines	Urease subunits	Urease beta subunit (EC 3.5.1.5)
A and B	Amino Acids and Derivatives	Arginine; urea cycle, polyamines	Urease subunits	Urease gamma subunit (EC 3.5.1.5)
A	Amino Acids and Derivatives	Arginine; urea cycle, polyamines	Urea decomposition	Urea ABC transporter, ATPase protein UrtD
A	Amino Acids and Derivatives	Arginine; urea cycle, polyamines	Urea decomposition	Urea ABC transporter, ATPase protein UrtE
A	Amino Acids and Derivatives	Arginine; urea cycle, polyamines	Urea decomposition	Urea ABC transporter, permease protein UrtB
A	Amino Acids and Derivatives	Arginine; urea cycle, polyamines	Urea decomposition	Urea ABC transporter, permease protein UrtC
B	Amino Acids and Derivatives	Arginine; urea cycle, polyamines	Arginine Biosynthesis -- gjo	Acetylglutamate kinase (EC 2.7.2.8)
B	Amino Acids and Derivatives	Arginine; urea cycle, polyamines	Arginine Biosynthesis -- gjo	Acetylornithine aminotransferase (EC 2.6.1.11)
B	Amino Acids and Derivatives	Arginine; urea cycle, polyamines	Arginine Biosynthesis -- gjo	Acetylornithine deacetylase (EC 3.5.1.16)
B	Amino Acids and Derivatives	Arginine; urea cycle, polyamines	Arginine and Ornithine Degradation	Lysine-arginine-ornithine-binding periplasmic protein precursor (TC 3.A.1.3.1)
A and B	Amino Acids and Derivatives	Aromatic amino acids and derivatives	Chorismate: Intermediate for synthesis of Tryptophan, PAPA antibiotics, PABA, 3-hydroxyanthranilate and more.	Aminodeoxychorismate lyase (EC 4.1.3.38)
A and B	Amino Acids and Derivatives	Aromatic amino acids and derivatives	Chorismate: Intermediate for synthesis of Tryptophan, PAPA antibiotics, PABA, 3-hydroxyanthranilate and more.	Anthranilate phosphoribosyltransferase (EC 2.4.2.18)
A and B	Amino Acids and Derivatives	Aromatic amino acids and derivatives	Chorismate: Intermediate for synthesis of Tryptophan, PAPA antibiotics, PABA, 3-hydroxyanthranilate and more.	Anthranilate synthase, amidotransferase component (EC 4.1.3.27)
A and B	Amino Acids and Derivatives	Aromatic amino acids and derivatives	Chorismate: Intermediate for synthesis of Tryptophan, PAPA antibiotics, PABA, 3-hydroxyanthranilate and more.	Anthranilate synthase, aminase component (EC 4.1.3.27)
A and B	Amino Acids and Derivatives	Aromatic amino acids and derivatives	Chorismate: Intermediate for synthesis of Tryptophan, PAPA antibiotics, PABA, 3-hydroxyanthranilate and more.	Indole-3-glycerol phosphate synthase (EC 4.1.1.48)
A and B	Amino Acids and Derivatives	Aromatic amino acids and derivatives	Chorismate: Intermediate for synthesis of Tryptophan, PAPA antibiotics, PABA, 3-hydroxyanthranilate and more.	Isochorismatase (EC 3.3.2.1) of siderophore biosynthesis
A and B	Amino Acids and Derivatives	Aromatic amino acids and derivatives	Chorismate: Intermediate for synthesis of Tryptophan, PAPA antibiotics, PABA, 3-hydroxyanthranilate and more.	Isochorismate synthase (EC 5.4.4.2) of siderophore biosynthesis
A and B	Amino Acids and Derivatives	Aromatic amino acids and derivatives	Chorismate: Intermediate for synthesis of Tryptophan, PAPA antibiotics, PABA, 3-hydroxyanthranilate and more.	Para-aminobenzoate synthase, amidotransferase component (EC 2.6.1.85)
A and B	Amino Acids and Derivatives	Aromatic amino acids and derivatives	Chorismate: Intermediate for synthesis of Tryptophan, PAPA antibiotics, PABA, 3-hydroxyanthranilate and more.	Para-aminobenzoate synthase, aminase component (EC 2.6.1.85)
A and B	Amino Acids and Derivatives	Aromatic amino acids and derivatives	Chorismate: Intermediate for synthesis of Tryptophan, PAPA antibiotics, PABA, 3-hydroxyanthranilate and more.	Phosphoribosylanthranilate isomerase (EC 5.3.1.24)
A and B	Amino Acids and Derivatives	Aromatic amino acids and derivatives	Chorismate: Intermediate for synthesis of Tryptophan, PAPA antibiotics, PABA, 3-hydroxyanthranilate and more.	Phosphoribosylformimino-5-aminoimidazole carboxamide ribotide isomerase (EC 5.3.1.16)
A and B	Amino Acids and Derivatives	Aromatic amino acids and derivatives	Chorismate: Intermediate for synthesis of Tryptophan, PAPA antibiotics, PABA, 3-hydroxyanthranilate and more.	Tryptophan synthase alpha chain (EC 4.2.1.20)
A and B	Amino Acids and Derivatives	Aromatic amino acids and derivatives	Chorismate: Intermediate for synthesis of Tryptophan, PAPA antibiotics, PABA, 3-hydroxyanthranilate and more.	Tryptophan synthase beta chain (EC 4.2.1.20)
A and B	Amino Acids and Derivatives	Aromatic amino acids and derivatives	Common Pathway For Synthesis of Aromatic Compounds (DAHP synthase to chorismate)	2-keto-3-deoxy-D-arabino-heptulosonate-7-phosphate synthase I beta (EC 2.5.1.54)
A and B	Amino Acids and Derivatives	Aromatic amino acids and derivatives	Common Pathway For Synthesis of Aromatic Compounds (DAHP synthase to chorismate)	3-dehydroquinate dehydratase I (EC 4.2.1.10)
A and B	Amino Acids and Derivatives	Aromatic amino acids and derivatives	Common Pathway For Synthesis of Aromatic Compounds (DAHP synthase to chorismate)	3-dehydroquinate dehydratase II (EC 4.2.1.10)
A and B	Amino Acids and Derivatives	Aromatic amino acids and derivatives	Common Pathway For Synthesis of Aromatic Compounds (DAHP synthase to chorismate)	3-dehydroquinate synthase (EC 4.2.3.4)
A and B	Amino Acids and Derivatives	Aromatic amino acids and derivatives	Common Pathway For Synthesis of Aromatic Compounds (DAHP synthase to chorismate)	Chorismate synthase (EC 4.2.3.5)
A and B	Amino Acids and Derivatives	Aromatic amino acids and derivatives	Common Pathway For Synthesis of Aromatic Compounds (DAHP synthase to chorismate)	Shikimate 5-dehydrogenase I alpha (EC 1.1.1.25)
A and B	Amino Acids and Derivatives	Aromatic amino acids and derivatives	Common Pathway For Synthesis of Aromatic Compounds (DAHP synthase to chorismate)	Shikimate kinase I (EC 2.7.1.71)
A and B	Amino Acids and Derivatives	Aromatic amino acids and derivatives	Phenylalanine and Tyrosine Branches from Chorismate	Biosynthetic Aromatic amino acid aminotransferase alpha (EC 2.6.1.57)
A and B	Amino Acids and Derivatives	Aromatic amino acids and derivatives	Phenylalanine and Tyrosine Branches from Chorismate	Biosynthetic Aromatic amino acid aminotransferase beta (EC 2.6.1.57)
A and B	Amino Acids and Derivatives	Aromatic amino acids and derivatives	Phenylalanine and Tyrosine Branches from Chorismate	Chorismate mutase I (EC 5.4.99.5)
A and B	Amino Acids and Derivatives	Aromatic amino acids and derivatives	Phenylalanine and Tyrosine Branches from Chorismate	Chorismate mutase II (EC 5.4.99.5)
A and B	Amino Acids and Derivatives	Aromatic amino acids and derivatives	Phenylalanine and Tyrosine Branches from Chorismate	Prephenate dehydratase (EC 4.2.1.51)
A and B	Amino Acids and Derivatives	Aromatic amino acids and derivatives	Phenylalanine and Tyrosine Branches from Chorismate	Prephenate dehydrogenase (EC 1.3.1.12)
A and B	Amino Acids and Derivatives	Aromatic amino acids and derivatives	Tryptophan synthesis	Aminodeoxychorismate lyase (EC 4.1.3.38)
A and B	Amino Acids and Derivatives	Aromatic amino acids and derivatives	Tryptophan synthesis	Anthranilate phosphoribosyltransferase (EC 2.4.2.18)
A and B	Amino Acids and Derivatives	Aromatic amino acids and derivatives	Tryptophan synthesis	Anthranilate synthase, amidotransferase component (EC 4.1.3.27)
A and B	Amino Acids and Derivatives	Aromatic amino acids and derivatives	Tryptophan synthesis	Anthranilate synthase, aminase component (EC 4.1.3.27)
A and B	Amino Acids and Derivatives	Aromatic amino acids and derivatives	Tryptophan synthesis	Indole-3-glycerol phosphate synthase (EC 4.1.1.48)
A and B	Amino Acids and Derivatives	Aromatic amino acids and derivatives	Tryptophan synthesis	Para-aminobenzoate synthase, amidotransferase component (EC 2.6.1.85)
A and B	Amino Acids and Derivatives	Aromatic amino acids and derivatives	Tryptophan synthesis	Para-aminobenzoate synthase, aminase component (EC 2.6.1.85)
A and B	Amino Acids and Derivatives	Aromatic amino acids and derivatives	Tryptophan synthesis	Phosphoribosylanthranilate isomerase (EC 5.3.1.24)
A and B	Amino Acids and Derivatives	Aromatic amino acids and derivatives	Tryptophan synthesis	Tryptophan synthase alpha chain (EC 4.2.1.20)
A and B	Amino Acids and Derivatives	Aromatic amino acids and derivatives	Tryptophan synthesis	Tryptophan synthase beta chain (EC 4.2.1.20)
A	Amino Acids and Derivatives	Aromatic amino acids and derivatives	Chorismate: Intermediate for synthesis of Tryptophan, PAPA antibiotics, PABA, 3-hydroxyanthranilate and more.	Isochorismatase (EC 3.3.2.1)
A	Amino Acids and Derivatives	Aromatic amino acids and derivatives	Chorismate: Intermediate for synthesis of Tryptophan, PAPA antibiotics, PABA, 3-hydroxyanthranilate and more.	Isochorismate synthase (EC 5.4.4.2)
B	Amino Acids and Derivatives	Aromatic amino acids and derivatives	Chorismate Synthesis	5-Enolpyruvylshikimate-3-phosphate synthase (EC 2.5.1.19)
A and B	Amino Acids and Derivatives	Branched-chain amino acids	Branched-Chain Amino Acid Biosynthesis	2-isopropylmalate synthase (EC 2.3.3.13)
A and B	Amino Acids and Derivatives	Branched-chain amino acids	Branched-Chain Amino Acid Biosynthesis	3-isopropylmalate dehydratase large subunit (EC 4.2.1.33)
A and B	Amino Acids and Derivatives	Branched-chain amino acids	Branched-Chain Amino Acid Biosynthesis	3-isopropylmalate dehydratase small subunit (EC 4.2.1.33)
A and B	Amino Acids and Derivatives	Branched-chain amino acids	Branched-Chain Amino Acid Biosynthesis	3-isopropylmalate dehydrogenase (EC 1.1.1.85)
A and B	Amino Acids and Derivatives	Branched-chain amino acids	Branched-Chain Amino Acid Biosynthesis	Acetolactate synthase large subunit (EC 2.2.1.6)
A and B	Amino Acids and Derivatives	Branched-chain amino acids	Branched-Chain Amino Acid Biosynthesis	Acetolactate synthase small subunit (EC 2.2.1.6)
A and B	Amino Acids and Derivatives	Branched-chain amino acids	Branched-Chain Amino Acid Biosynthesis	Branched-chain amino acid aminotransferase (EC 2.6.1.42)
A and B	Amino Acids and Derivatives	Branched-chain amino acids	Branched-Chain Amino Acid Biosynthesis	Dihydroxy-acid dehydratase (EC 4.2.1.9)
A and B	Amino Acids and Derivatives	Branched-chain amino acids	Branched-Chain Amino Acid Biosynthesis	Threonine dehydratase biosynthetic (EC 4.3.1.19)
A and B	Amino Acids and Derivatives	Branched-chain amino acids	HMG CoA Synthesis	Acetoacetyl-CoA synthetase [leucine] (EC 6.2.1.16)
A and B	Amino Acids and Derivatives	Branched-chain amino acids	HMG CoA Synthesis	Biotin carboxyl carrier protein of methylcrotonyl-CoA carboxylase
A and B	Amino Acids and Derivatives	Branched-chain amino acids	HMG CoA Synthesis	Biotin carboxylase of methylcrotonyl-CoA carboxylase (EC 6.3.4.14)
A and B	Amino Acids and Derivatives	Branched-chain amino acids	HMG CoA Synthesis	Hydroxymethylglutaryl-CoA lyase (EC 4.1.3.4)
A and B	Amino Acids and Derivatives	Branched-chain amino acids	HMG CoA Synthesis	Isovaleryl-CoA dehydrogenase (EC 1.3.8.4)
A and B	Amino Acids and Derivatives	Branched-chain amino acids	HMG CoA Synthesis	Methylcrotonyl-CoA carboxylase carboxyl transferase subunit (EC 6.4.1.4)
A and B	Amino Acids and Derivatives	Branched-chain amino acids	HMG CoA Synthesis	Methylglutaconyl-CoA hydratase (EC 4.2.1.18)
A and B	Amino Acids and Derivatives	Branched-chain amino acids	Isoleucine degradation	3-ketoacyl-CoA thiolase (EC 2.3.1.16)
A and B	Amino Acids and Derivatives	Branched-chain amino acids	Isoleucine degradation	Branched-chain alpha-keto acid dehydrogenase, E1 component, alpha subunit (EC 1.2.4.4)
A and B	Amino Acids and Derivatives	Branched-chain amino acids	Isoleucine degradation	Branched-chain alpha-keto acid dehydrogenase, E1 component, beta subunit (EC 1.2.4.4)
A and B	Amino Acids and Derivatives	Branched-chain amino acids	Isoleucine degradation	Branched-chain amino acid aminotransferase (EC 2.6.1.42)
A and B	Amino Acids and Derivatives	Branched-chain amino acids	Isoleucine degradation	Dihydrolipoamide acyltransferase component of branched-chain alpha-keto acid dehydrogenase complex (EC 2.3.1.168)
A and B	Amino Acids and Derivatives	Branched-chain amino acids	Isoleucine degradation	Dihydrolipoamide dehydrogenase of branched-chain alpha-keto acid dehydrogenase (EC 1.8.1.4)
A and B	Amino Acids and Derivatives	Branched-chain amino acids	Isoleucine degradation	Enoyl-CoA hydratase (EC 4.2.1.17)
A and B	Amino Acids and Derivatives	Branched-chain amino acids	Isoleucine degradation	Transcriptional regulator BkdR of isoleucine and valine catabolism operon
A and B	Amino Acids and Derivatives	Branched-chain amino acids	Leucine Biosynthesis	2-isopropylmalate synthase (EC 2.3.3.13)
A and B	Amino Acids and Derivatives	Branched-chain amino acids	Leucine Biosynthesis	3-isopropylmalate dehydratase large subunit (EC 4.2.1.33)
A and B	Amino Acids and Derivatives	Branched-chain amino acids	Leucine Biosynthesis	3-isopropylmalate dehydratase small subunit (EC 4.2.1.33)
A and B	Amino Acids and Derivatives	Branched-chain amino acids	Leucine Biosynthesis	3-isopropylmalate dehydrogenase (EC 1.1.1.85)
A and B	Amino Acids and Derivatives	Branched-chain amino acids	Leucine Biosynthesis	Branched-chain amino acid aminotransferase (EC 2.6.1.42)
A and B	Amino Acids and Derivatives	Branched-chain amino acids	Valine degradation	Branched-chain alpha-keto acid dehydrogenase, E1 component, alpha subunit (EC 1.2.4.4)
A and B	Amino Acids and Derivatives	Branched-chain amino acids	Valine degradation	Branched-chain alpha-keto acid dehydrogenase, E1 component, beta subunit (EC 1.2.4.4)
A and B	Amino Acids and Derivatives	Branched-chain amino acids	Valine degradation	Branched-chain amino acid aminotransferase (EC 2.6.1.42)
A and B	Amino Acids and Derivatives	Branched-chain amino acids	Valine degradation	Dihydrolipoamide acyltransferase component of branched-chain alpha-keto acid dehydrogenase complex (EC 2.3.1.168)
A and B	Amino Acids and Derivatives	Branched-chain amino acids	Valine degradation	Dihydrolipoamide dehydrogenase of branched-chain alpha-keto acid dehydrogenase (EC 1.8.1.4)
A and B	Amino Acids and Derivatives	Branched-chain amino acids	Valine degradation	Enoyl-CoA hydratase (EC 4.2.1.17)
A and B	Amino Acids and Derivatives	Branched-chain amino acids	Valine degradation	Transcriptional regulator BkdR of isoleucine and valine catabolism operon
B	Amino Acids and Derivatives	Branched-chain amino acids	Branched-Chain Amino Acid Biosynthesis	Ketol-acid reductoisomerase (EC 1.1.1.86)
B	Amino Acids and Derivatives	Branched-chain amino acids	Branched-Chain Amino Acid Biosynthesis	Leucine dehydrogenase (EC 1.4.1.9)
B	Amino Acids and Derivatives	Branched-chain amino acids	Branched-Chain Amino Acid Biosynthesis	Leucine-responsive regulatory protein, regulator for leucine (or lrp) regulon and high-affinity branched-chain amino acid transport system
B	Amino Acids and Derivatives	Branched-chain amino acids	Isoleucine degradation	3-ketoacyl-CoA thiolase [isoleucine degradation] (EC 2.3.1.16)
B	Amino Acids and Derivatives	Branched-chain amino acids	Isoleucine degradation	Enoyl-CoA hydratase [isoleucine degradation] (EC 4.2.1.17)
A and B	Amino Acids and Derivatives	Glutamine, glutamate, aspartate, asparagine; ammonia assimilation	Glutamate dehydrogenases	NAD-specific glutamate dehydrogenase (EC 1.4.1.2)
A and B	Amino Acids and Derivatives	Glutamine, glutamate, aspartate, asparagine; ammonia assimilation	Glutamine, Glutamate, Aspartate and Asparagine Biosynthesis	Asparagine synthetase [glutamine-hydrolyzing] (EC 6.3.5.4) AsnB
A and B	Amino Acids and Derivatives	Glutamine, glutamate, aspartate, asparagine; ammonia assimilation	Glutamine, Glutamate, Aspartate and Asparagine Biosynthesis	Asparagine synthetase [glutamine-hydrolyzing] (EC 6.3.5.4) YisO
A and B	Amino Acids and Derivatives	Glutamine, glutamate, aspartate, asparagine; ammonia assimilation	Glutamine, Glutamate, Aspartate and Asparagine Biosynthesis	Aspartate aminotransferase (EC 2.6.1.1)
A and B	Amino Acids and Derivatives	Glutamine, glutamate, aspartate, asparagine; ammonia assimilation	Glutamine, Glutamate, Aspartate and Asparagine Biosynthesis	Aspartate ammonia-lyase (EC 4.3.1.1)
A and B	Amino Acids and Derivatives	Glutamine, glutamate, aspartate, asparagine; ammonia assimilation	Glutamine, Glutamate, Aspartate and Asparagine Biosynthesis	Aspartate racemase (EC 5.1.1.13)
A and B	Amino Acids and Derivatives	Glutamine, glutamate, aspartate, asparagine; ammonia assimilation	Glutamine, Glutamate, Aspartate and Asparagine Biosynthesis	Ferredoxin-dependent glutamate synthase (EC 1.4.7.1)
A and B	Amino Acids and Derivatives	Glutamine, glutamate, aspartate, asparagine; ammonia assimilation	Glutamine, Glutamate, Aspartate and Asparagine Biosynthesis	Glutamate racemase (EC 5.1.1.3)
A and B	Amino Acids and Derivatives	Glutamine, glutamate, aspartate, asparagine; ammonia assimilation	Glutamine, Glutamate, Aspartate and Asparagine Biosynthesis	Glutamate synthase [NADPH] large chain (EC 1.4.1.13)
A and B	Amino Acids and Derivatives	Glutamine, glutamate, aspartate, asparagine; ammonia assimilation	Glutamine, Glutamate, Aspartate and Asparagine Biosynthesis	Glutamate synthase [NADPH] small chain (EC 1.4.1.13)
A and B	Amino Acids and Derivatives	Glutamine, glutamate, aspartate, asparagine; ammonia assimilation	Glutamine, Glutamate, Aspartate and Asparagine Biosynthesis	Glutaminase (EC 3.5.1.2)
A and B	Amino Acids and Derivatives	Glutamine, glutamate, aspartate, asparagine; ammonia assimilation	Glutamine, Glutamate, Aspartate and Asparagine Biosynthesis	Glutamine synthetase type I (EC 6.3.1.2)
A and B	Amino Acids and Derivatives	Glutamine, glutamate, aspartate, asparagine; ammonia assimilation	Glutamine, Glutamate, Aspartate and Asparagine Biosynthesis	L-asparaginase (EC 3.5.1.1)
A and B	Amino Acids and Derivatives	Glutamine, glutamate, aspartate, asparagine; ammonia assimilation	Glutamine, Glutamate, Aspartate and Asparagine Biosynthesis	L-asparaginase I, cytoplasmic (EC 3.5.1.1)
A and B	Amino Acids and Derivatives	Glutamine, glutamate, aspartate, asparagine; ammonia assimilation	Glutamine, Glutamate, Aspartate and Asparagine Biosynthesis	NAD-specific glutamate dehydrogenase (EC 1.4.1.2)
A and B	Amino Acids and Derivatives	Glutamine, glutamate, aspartate, asparagine; ammonia assimilation	Glutamine synthetases	Glutamine synthetase type I (EC 6.3.1.2)
A and B	Amino Acids and Derivatives	Glutamine, glutamate, aspartate, asparagine; ammonia assimilation	Poly-gamma-glutamate biosynthesis	Gamma-DL-glutamyl hydrolase PgsS (EC 3.4.19.-), catalyzes PGA release
A and B	Amino Acids and Derivatives	Glutamine, glutamate, aspartate, asparagine; ammonia assimilation	Poly-gamma-glutamate biosynthesis	Gamma-glutamyltranspeptidase (EC 2.3.2.2)
A and B	Amino Acids and Derivatives	Glutamine, glutamate, aspartate, asparagine; ammonia assimilation	Poly-gamma-glutamate biosynthesis	Glutamate racemase (EC 5.1.1.3)
A and B	Amino Acids and Derivatives	Glutamine, glutamate, aspartate, asparagine; ammonia assimilation	Poly-gamma-glutamate biosynthesis	Poly-gamma-glutamate synthase subunit PgsA/CapA (EC 6.3.2.-)
A and B	Amino Acids and Derivatives	Glutamine, glutamate, aspartate, asparagine; ammonia assimilation	Poly-gamma-glutamate biosynthesis	Poly-gamma-glutamate synthase subunit PgsB/CapB (EC 6.3.2.-)
A and B	Amino Acids and Derivatives	Glutamine, glutamate, aspartate, asparagine; ammonia assimilation	Poly-gamma-glutamate biosynthesis	Poly-gamma-glutamate synthase subunit PgsC/CapC (EC 6.3.2.-)
A and B	Amino Acids and Derivatives	Glutamine, glutamate, aspartate, asparagine; ammonia assimilation	Poly-gamma-glutamate biosynthesis	Poly-gamma-glutamate synthase subunit PgsE/CapE (EC 6.3.2.-)
A and B	Amino Acids and Derivatives	Glutamine, glutamate, aspartate, asparagine; ammonia assimilation	Poly-gamma-glutamate biosynthesis	Transition state regulatory protein AbrB
A	Amino Acids and Derivatives	Glutamine, glutamate, aspartate, asparagine; ammonia assimilation	Glutamine, Glutamate, Aspartate and Asparagine Biosynthesis	glutamine synthetase family protein
B	Amino Acids and Derivatives	Glutamine, glutamate, aspartate, asparagine; ammonia assimilation	Poly-gamma-glutamate biosynthesis	Putative transition state regulator Abh
A and B	Amino Acids and Derivatives	Histidine Metabolism	Histidine Biosynthesis	ATP phosphoribosyltransferase regulatory subunit (EC 2.4.2.17)
A and B	Amino Acids and Derivatives	Histidine Metabolism	Histidine Biosynthesis	Histidinol dehydrogenase (EC 1.1.1.23)
A and B	Amino Acids and Derivatives	Histidine Metabolism	Histidine Biosynthesis	Histidinol-phosphatase (EC 3.1.3.15)
A and B	Amino Acids and Derivatives	Histidine Metabolism	Histidine Biosynthesis	Histidinol-phosphate aminotransferase (EC 2.6.1.9)
A and B	Amino Acids and Derivatives	Histidine Metabolism	Histidine Biosynthesis	Imidazoleglycerol-phosphate dehydratase (EC 4.2.1.19)
A and B	Amino Acids and Derivatives	Histidine Metabolism	Histidine Biosynthesis	Phosphoribosyl-AMP cyclohydrolase (EC 3.5.4.19)
A and B	Amino Acids and Derivatives	Histidine Metabolism	Histidine Biosynthesis	Phosphoribosyl-ATP pyrophosphatase (EC 3.6.1.31)
A and B	Amino Acids and Derivatives	Histidine Metabolism	Histidine Biosynthesis	Phosphoribosylformimino-5-aminoimidazole carboxamide ribotide isomerase (EC 5.3.1.16)
B	Amino Acids and Derivatives	Histidine Metabolism	Histidine Biosynthesis	ATP phosphoribosyltransferase (EC 2.4.2.17)
B	Amino Acids and Derivatives	Histidine Metabolism	Histidine Biosynthesis	Imidazole glycerol phosphate synthase amidotransferase subunit (EC 2.4.2.-)
B	Amino Acids and Derivatives	Histidine Metabolism	Histidine Biosynthesis	Imidazole glycerol phosphate synthase cyclase subunit (EC 4.1.3.-)
B	Amino Acids and Derivatives	Histidine Metabolism	Histidine Degradation	Formiminoglutamase (EC 3.5.3.8)
B	Amino Acids and Derivatives	Histidine Metabolism	Histidine Degradation	Histidine ammonia-lyase (EC 4.3.1.3)
B	Amino Acids and Derivatives	Histidine Metabolism	Histidine Degradation	Histidine transport protein (permease)
B	Amino Acids and Derivatives	Histidine Metabolism	Histidine Degradation	Hut operon positive regulatory protein
B	Amino Acids and Derivatives	Histidine Metabolism	Histidine Degradation	Imidazolonepropionase (EC 3.5.2.7)
B	Amino Acids and Derivatives	Histidine Metabolism	Histidine Degradation	Urocanate hydratase (EC 4.2.1.49)
A and B	Amino Acids and Derivatives	Lysine, threonine, methionine, and cysteine	Cysteine Biosynthesis	Adenylylsulfate kinase (EC 2.7.1.25)
A and B	Amino Acids and Derivatives	Lysine, threonine, methionine, and cysteine	Cysteine Biosynthesis	Cystathionine beta-synthase (EC 4.2.1.22)
A and B	Amino Acids and Derivatives	Lysine, threonine, methionine, and cysteine	Cysteine Biosynthesis	Cystathionine gamma-lyase (EC 4.4.1.1)
A and B	Amino Acids and Derivatives	Lysine, threonine, methionine, and cysteine	Cysteine Biosynthesis	Cysteine synthase (EC 2.5.1.47)
A and B	Amino Acids and Derivatives	Lysine, threonine, methionine, and cysteine	Cysteine Biosynthesis	Phosphoadenylyl-sulfate reductase [thioredoxin] (EC 1.8.4.8)
A and B	Amino Acids and Derivatives	Lysine, threonine, methionine, and cysteine	Cysteine Biosynthesis	Serine acetyltransferase (EC 2.3.1.30)
A and B	Amino Acids and Derivatives	Lysine, threonine, methionine, and cysteine	Cysteine Biosynthesis	Sulfate permease
A and B	Amino Acids and Derivatives	Lysine, threonine, methionine, and cysteine	Cysteine Biosynthesis	Sulfite reductase [NADPH] flavoprotein alpha-component (EC 1.8.1.2)
A and B	Amino Acids and Derivatives	Lysine, threonine, methionine, and cysteine	Cysteine Biosynthesis	Sulfite reductase [NADPH] hemoprotein beta-component (EC 1.8.1.2)
A and B	Amino Acids and Derivatives	Lysine, threonine, methionine, and cysteine	Lysine Biosynthesis DAP Pathway	2,3,4,5-tetrahydropyridine-2,6-dicarboxylate N-acetyltransferase (EC 2.3.1.89)
A and B	Amino Acids and Derivatives	Lysine, threonine, methionine, and cysteine	Lysine Biosynthesis DAP Pathway	4-hydroxy-tetrahydrodipicolinate reductase (EC 1.17.1.8)
A and B	Amino Acids and Derivatives	Lysine, threonine, methionine, and cysteine	Lysine Biosynthesis DAP Pathway	4-hydroxy-tetrahydrodipicolinate synthase (EC 4.3.3.7)
A and B	Amino Acids and Derivatives	Lysine, threonine, methionine, and cysteine	Lysine Biosynthesis DAP Pathway	Aspartate-semialdehyde dehydrogenase (EC 1.2.1.11)
A and B	Amino Acids and Derivatives	Lysine, threonine, methionine, and cysteine	Lysine Biosynthesis DAP Pathway	Aspartokinase (EC 2.7.2.4)
A and B	Amino Acids and Derivatives	Lysine, threonine, methionine, and cysteine	Lysine Biosynthesis DAP Pathway	Diaminopimelate decarboxylase (EC 4.1.1.20)
A and B	Amino Acids and Derivatives	Lysine, threonine, methionine, and cysteine	Lysine Biosynthesis DAP Pathway	Diaminopimelate epimerase (EC 5.1.1.7)
A and B	Amino Acids and Derivatives	Lysine, threonine, methionine, and cysteine	Lysine Biosynthesis DAP Pathway	N-acetyl-L,L-diaminopimelate aminotransferase (EC 2.6.1.-)
A and B	Amino Acids and Derivatives	Lysine, threonine, methionine, and cysteine	Lysine Biosynthesis DAP Pathway	N-acetyl-L,L-diaminopimelate deacetylase (EC 3.5.1.47)
A and B	Amino Acids and Derivatives	Lysine, threonine, methionine, and cysteine	Lysine Biosynthesis DAP Pathway, GJO scratch	2,3,4,5-tetrahydropyridine-2,6-dicarboxylate N-acetyltransferase (EC 2.3.1.89)
A and B	Amino Acids and Derivatives	Lysine, threonine, methionine, and cysteine	Lysine Biosynthesis DAP Pathway, GJO scratch	4-hydroxy-tetrahydrodipicolinate reductase (EC 1.17.1.8)
A and B	Amino Acids and Derivatives	Lysine, threonine, methionine, and cysteine	Lysine Biosynthesis DAP Pathway, GJO scratch	4-hydroxy-tetrahydrodipicolinate synthase (EC 4.3.3.7)
A and B	Amino Acids and Derivatives	Lysine, threonine, methionine, and cysteine	Lysine Biosynthesis DAP Pathway, GJO scratch	Aspartate-semialdehyde dehydrogenase (EC 1.2.1.11)
A and B	Amino Acids and Derivatives	Lysine, threonine, methionine, and cysteine	Lysine Biosynthesis DAP Pathway, GJO scratch	Aspartokinase (EC 2.7.2.4)
A and B	Amino Acids and Derivatives	Lysine, threonine, methionine, and cysteine	Lysine Biosynthesis DAP Pathway, GJO scratch	Diaminopimelate decarboxylase (EC 4.1.1.20)
A and B	Amino Acids and Derivatives	Lysine, threonine, methionine, and cysteine	Lysine Biosynthesis DAP Pathway, GJO scratch	Diaminopimelate epimerase (EC 5.1.1.7)
A and B	Amino Acids and Derivatives	Lysine, threonine, methionine, and cysteine	Lysine Biosynthesis DAP Pathway, GJO scratch	N-acetyl-L,L-diaminopimelate aminotransferase (EC 2.6.1.-)
A and B	Amino Acids and Derivatives	Lysine, threonine, methionine, and cysteine	Lysine Biosynthesis DAP Pathway, GJO scratch	N-acetyl-L,L-diaminopimelate deacetylase (EC 3.5.1.47)
A and B	Amino Acids and Derivatives	Lysine, threonine, methionine, and cysteine	Lysine fermentation	3-hydroxybutyryl-CoA dehydrogenase (EC 1.1.1.157)
A and B	Amino Acids and Derivatives	Lysine, threonine, methionine, and cysteine	Lysine fermentation	Acetyl-CoA acetyltransferase (EC 2.3.1.9)
A and B	Amino Acids and Derivatives	Lysine, threonine, methionine, and cysteine	Lysine fermentation	Beta-lysine acetyltransferase (EC 2.3.1.-)
A and B	Amino Acids and Derivatives	Lysine, threonine, methionine, and cysteine	Lysine fermentation	Electron transfer flavoprotein, alpha subunit
A and B	Amino Acids and Derivatives	Lysine, threonine, methionine, and cysteine	Lysine fermentation	Electron transfer flavoprotein, beta subunit
A and B	Amino Acids and Derivatives	Lysine, threonine, methionine, and cysteine	Lysine fermentation	Enoyl-CoA hydratase (EC 4.2.1.17)
A and B	Amino Acids and Derivatives	Lysine, threonine, methionine, and cysteine	Lysine fermentation	Lysine 2,3-aminomutase (EC 5.4.3.2)
A and B	Amino Acids and Derivatives	Lysine, threonine, methionine, and cysteine	Methionine Biosynthesis	5,10-methylenetetrahydrofolate reductase (EC 1.5.1.20)
A and B	Amino Acids and Derivatives	Lysine, threonine, methionine, and cysteine	Methionine Biosynthesis	5-methyltetrahydropteroyltriglutamate--homocysteine methyltransferase (EC 2.1.1.14)
A and B	Amino Acids and Derivatives	Lysine, threonine, methionine, and cysteine	Methionine Biosynthesis	Cystathionine beta-lyase (EC 4.4.1.8)
A and B	Amino Acids and Derivatives	Lysine, threonine, methionine, and cysteine	Methionine Biosynthesis	Cystathionine beta-synthase (EC 4.2.1.22)
A and B	Amino Acids and Derivatives	Lysine, threonine, methionine, and cysteine	Methionine Biosynthesis	Cystathionine gamma-lyase (EC 4.4.1.1)
A and B	Amino Acids and Derivatives	Lysine, threonine, methionine, and cysteine	Methionine Biosynthesis	Cystathionine gamma-synthase (EC 2.5.1.48)
A and B	Amino Acids and Derivatives	Lysine, threonine, methionine, and cysteine	Methionine Biosynthesis	Cysteine synthase (EC 2.5.1.47)
A and B	Amino Acids and Derivatives	Lysine, threonine, methionine, and cysteine	Methionine Biosynthesis	Homoserine O-succinyltransferase (EC 2.3.1.46)
A and B	Amino Acids and Derivatives	Lysine, threonine, methionine, and cysteine	Methionine Biosynthesis	Homoserine dehydrogenase (EC 1.1.1.3)
A and B	Amino Acids and Derivatives	Lysine, threonine, methionine, and cysteine	Methionine Biosynthesis	Homoserine kinase (EC 2.7.1.39)
A and B	Amino Acids and Derivatives	Lysine, threonine, methionine, and cysteine	Methionine Biosynthesis	Methionine ABC transporter ATP-binding protein
A and B	Amino Acids and Derivatives	Lysine, threonine, methionine, and cysteine	Methionine Biosynthesis	Methionine ABC transporter permease protein
A and B	Amino Acids and Derivatives	Lysine, threonine, methionine, and cysteine	Methionine Biosynthesis	Methionine ABC transporter substrate-binding protein
A and B	Amino Acids and Derivatives	Lysine, threonine, methionine, and cysteine	Methionine Biosynthesis	O-acetylhomoserine sulfhydrylase (EC 2.5.1.49)
A and B	Amino Acids and Derivatives	Lysine, threonine, methionine, and cysteine	Methionine Biosynthesis	S-adenosylhomocysteine nucleosidase (EC 3.2.2.9)
A and B	Amino Acids and Derivatives	Lysine, threonine, methionine, and cysteine	Methionine Biosynthesis	S-adenosylmethionine synthetase (EC 2.5.1.6)
A and B	Amino Acids and Derivatives	Lysine, threonine, methionine, and cysteine	Methionine Biosynthesis	S-ribosylhomocysteine lyase (EC 4.4.1.21)
A and B	Amino Acids and Derivatives	Lysine, threonine, methionine, and cysteine	Methionine Biosynthesis	SAM-dependent methlytransferase YrrT
A and B	Amino Acids and Derivatives	Lysine, threonine, methionine, and cysteine	Methionine Biosynthesis	Serine acetyltransferase (EC 2.3.1.30)
A and B	Amino Acids and Derivatives	Lysine, threonine, methionine, and cysteine	Methionine Degradation	Cystathionine beta-synthase (EC 4.2.1.22)
A and B	Amino Acids and Derivatives	Lysine, threonine, methionine, and cysteine	Methionine Degradation	Cystathionine gamma-lyase (EC 4.4.1.1)
A and B	Amino Acids and Derivatives	Lysine, threonine, methionine, and cysteine	Methionine Degradation	Methionine ABC transporter ATP-binding protein
A and B	Amino Acids and Derivatives	Lysine, threonine, methionine, and cysteine	Methionine Degradation	Methionine ABC transporter permease protein
A and B	Amino Acids and Derivatives	Lysine, threonine, methionine, and cysteine	Methionine Degradation	Methionine ABC transporter substrate-binding protein
A and B	Amino Acids and Derivatives	Lysine, threonine, methionine, and cysteine	Methionine Degradation	S-adenosylhomocysteine nucleosidase (EC 3.2.2.9)
A and B	Amino Acids and Derivatives	Lysine, threonine, methionine, and cysteine	Methionine Degradation	S-adenosylmethionine synthetase (EC 2.5.1.6)
A and B	Amino Acids and Derivatives	Lysine, threonine, methionine, and cysteine	Methionine Degradation	S-ribosylhomocysteine lyase (EC 4.4.1.21)
A and B	Amino Acids and Derivatives	Lysine, threonine, methionine, and cysteine	Threonine and Homoserine Biosynthesis	Aspartate aminotransferase (EC 2.6.1.1)
A and B	Amino Acids and Derivatives	Lysine, threonine, methionine, and cysteine	Threonine and Homoserine Biosynthesis	Aspartate-semialdehyde dehydrogenase (EC 1.2.1.11)
A and B	Amino Acids and Derivatives	Lysine, threonine, methionine, and cysteine	Threonine and Homoserine Biosynthesis	Aspartokinase (EC 2.7.2.4)
A and B	Amino Acids and Derivatives	Lysine, threonine, methionine, and cysteine	Threonine and Homoserine Biosynthesis	Homoserine dehydrogenase (EC 1.1.1.3)
A and B	Amino Acids and Derivatives	Lysine, threonine, methionine, and cysteine	Threonine and Homoserine Biosynthesis	Homoserine kinase (EC 2.7.1.39)
A and B	Amino Acids and Derivatives	Lysine, threonine, methionine, and cysteine	Threonine and Homoserine Biosynthesis	Threonine synthase (EC 4.2.3.1)
A and B	Amino Acids and Derivatives	Lysine, threonine, methionine, and cysteine	Threonine degradation	L-threonine 3-dehydrogenase (EC 1.1.1.103)
A and B	Amino Acids and Derivatives	Lysine, threonine, methionine, and cysteine	Threonine degradation	Transcriptional regulator GabR of GABA utilization (GntR family with aminotransferase-like domain)
A	Amino Acids and Derivatives	Lysine, threonine, methionine, and cysteine	Methionine Biosynthesis	Homocysteine S-methyltransferase (EC 2.1.1.10)
B	Amino Acids and Derivatives	Lysine, threonine, methionine, and cysteine	Cysteine Biosynthesis	Cys regulon transcriptional activator CysB
B	Amino Acids and Derivatives	Lysine, threonine, methionine, and cysteine	Lysine degradation	L-lysine permease
B	Amino Acids and Derivatives	Lysine, threonine, methionine, and cysteine	Lysine degradation	Lysine decarboxylase (EC 4.1.1.18)
B	Amino Acids and Derivatives	Lysine, threonine, methionine, and cysteine	Methionine Biosynthesis	5-methyltetrahydrofolate--homocysteine methyltransferase (EC 2.1.1.13)
B	Amino Acids and Derivatives	Lysine, threonine, methionine, and cysteine	Methionine Salvage	Methylthioribose-1-phosphate isomerase (EC 5.3.1.23)
B	Amino Acids and Derivatives	Lysine, threonine, methionine, and cysteine	Threonine degradation	Threonine dehydrogenase and related Zn-dependent dehydrogenases
A and B	Amino Acids and Derivatives	Proline and 4-hydroxyproline	Proline, 4-hydroxyproline uptake and utilization	Delta-1-pyrroline-5-carboxylate dehydrogenase (EC 1.2.1.88)
A and B	Amino Acids and Derivatives	Proline and 4-hydroxyproline	Proline, 4-hydroxyproline uptake and utilization	L-Proline/Glycine betaine transporter ProP
A and B	Amino Acids and Derivatives	Proline and 4-hydroxyproline	Proline, 4-hydroxyproline uptake and utilization	Proline/sodium symporter PutP (TC 2.A.21.2.1)
A and B	Amino Acids and Derivatives	Proline and 4-hydroxyproline	Proline Synthesis	Gamma-glutamyl phosphate reductase (EC 1.2.1.41)
A and B	Amino Acids and Derivatives	Proline and 4-hydroxyproline	Proline Synthesis	Glutamate 5-kinase (EC 2.7.2.11)
A and B	Amino Acids and Derivatives	Proline and 4-hydroxyproline	Proline Synthesis	Pyrroline-5-carboxylate reductase (EC 1.5.1.2)
A and B	Amino Acids and Derivatives	Proline and 4-hydroxyproline	Proline Synthesis	Pyrroline-5-carboxylate reductase (EC 1.5.1.2), ProG-like
A and B	Amino Acids and Derivatives	Proline and 4-hydroxyproline	Proline Synthesis	RNA-binding C-terminal domain PUA
B	Amino Acids and Derivatives	Proline and 4-hydroxyproline	A Hypothetical Protein Related to Proline Metabolism	Hypothetical protein YggS, proline synthase co-transcribed bacterial homolog PROSC
B	Amino Acids and Derivatives	Proline and 4-hydroxyproline	Proline, 4-hydroxyproline uptake and utilization	Amino acid permease in 4-hydroxyproline catabolic gene cluster
B	Amino Acids and Derivatives	Proline and 4-hydroxyproline	Proline, 4-hydroxyproline uptake and utilization	Proline dehydrogenase (EC 1.5.99.8) (Proline oxidase)
A and B	Carbohydrates	Aminosugars	Chitin and N-acetylglucosamine utilization	Glucosamine-6-phosphate deaminase (EC 3.5.99.6)
A and B	Carbohydrates	Aminosugars	Chitin and N-acetylglucosamine utilization	N-acetylglucosamine-6-phosphate deacetylase (EC 3.5.1.25)
A and B	Carbohydrates	Aminosugars	Chitin and N-acetylglucosamine utilization	Predicted transcriptional regulator of N-Acetylglucosamine utilization, GntR family
A and B	Carbohydrates	Aminosugars	Neotrehalosadiamine (NTD) Biosynthesis Operon	NTD biosynthesis operon protein NtdA
A and B	Carbohydrates	Aminosugars	Neotrehalosadiamine (NTD) Biosynthesis Operon	NTD biosynthesis operon putative hydrolase NtdB (EC 3.-.-.-)
A and B	Carbohydrates	Aminosugars	Neotrehalosadiamine (NTD) Biosynthesis Operon	NTD biosynthesis operon putative oxidoreductase NtdC (EC 1.-.-.-)
A and B	Carbohydrates	Aminosugars	Neotrehalosadiamine (NTD) Biosynthesis Operon	NTD biosynthesis operon regulator NtdR
B	Carbohydrates	Aminosugars	Chitin and N-acetylglucosamine utilization	Beta-hexosaminidase (EC 3.2.1.52)
B	Carbohydrates	Aminosugars	Chitin and N-acetylglucosamine utilization	N-Acetyl-D-glucosamine ABC transport system, permease protein 1
B	Carbohydrates	Aminosugars	Chitin and N-acetylglucosamine utilization	N-Acetyl-D-glucosamine ABC transport system, sugar-binding protein
B	Carbohydrates	Aminosugars	Chitin and N-acetylglucosamine utilization	PTS system, N-acetylglucosamine-specific IIB component (EC 2.7.1.69)
B	Carbohydrates	Aminosugars	Chitin and N-acetylglucosamine utilization	PTS system, N-acetylglucosamine-specific IIC component (EC 2.7.1.69)
A and B	Carbohydrates	Central carbohydrate metabolism	Dehydrogenase complexes	2-oxoglutarate dehydrogenase E1 component (EC 1.2.4.2)
A and B	Carbohydrates	Central carbohydrate metabolism	Dehydrogenase complexes	Branched-chain alpha-keto acid dehydrogenase, E1 component, alpha subunit (EC 1.2.4.4)
A and B	Carbohydrates	Central carbohydrate metabolism	Dehydrogenase complexes	Branched-chain alpha-keto acid dehydrogenase, E1 component, beta subunit (EC 1.2.4.4)
A and B	Carbohydrates	Central carbohydrate metabolism	Dehydrogenase complexes	Cytosol aminopeptidase PepA (EC 3.4.11.1)
A and B	Carbohydrates	Central carbohydrate metabolism	Dehydrogenase complexes	Dihydrolipoamide acetyltransferase component of pyruvate dehydrogenase complex (EC 2.3.1.12)
A and B	Carbohydrates	Central carbohydrate metabolism	Dehydrogenase complexes	Dihydrolipoamide acyltransferase component of branched-chain alpha-keto acid dehydrogenase complex (EC 2.3.1.168)
A and B	Carbohydrates	Central carbohydrate metabolism	Dehydrogenase complexes	Dihydrolipoamide dehydrogenase of acetoin dehydrogenase (EC 1.8.1.4)
A and B	Carbohydrates	Central carbohydrate metabolism	Dehydrogenase complexes	Dihydrolipoamide dehydrogenase of branched-chain alpha-keto acid dehydrogenase (EC 1.8.1.4)
A and B	Carbohydrates	Central carbohydrate metabolism	Dehydrogenase complexes	Dihydrolipoamide succinyltransferase component (E2) of 2-oxoglutarate dehydrogenase complex (EC 2.3.1.61)
A and B	Carbohydrates	Central carbohydrate metabolism	Dehydrogenase complexes	Pyruvate dehydrogenase E1 component alpha subunit (EC 1.2.4.1)
A and B	Carbohydrates	Central carbohydrate metabolism	Dehydrogenase complexes	Pyruvate dehydrogenase E1 component beta subunit (EC 1.2.4.1)
A and B	Carbohydrates	Central carbohydrate metabolism	Glycolate, glyoxylate interconversions	Glyoxylate reductase (EC 1.1.1.26)
A and B	Carbohydrates	Central carbohydrate metabolism	Glycolate, glyoxylate interconversions	Glyoxylate reductase (EC 1.1.1.79)
A and B	Carbohydrates	Central carbohydrate metabolism	Glycolate, glyoxylate interconversions	Hydroxypyruvate reductase (EC 1.1.1.81)
A and B	Carbohydrates	Central carbohydrate metabolism	Methylglyoxal Metabolism	Aldehyde dehydrogenase (EC 1.2.1.3)
A and B	Carbohydrates	Central carbohydrate metabolism	Methylglyoxal Metabolism	Methylglyoxal synthase (EC 4.2.3.3)
A and B	Carbohydrates	Central carbohydrate metabolism	Pentose phosphate pathway	6-phosphogluconate dehydrogenase, decarboxylating (EC 1.1.1.44)
A and B	Carbohydrates	Central carbohydrate metabolism	Pentose phosphate pathway	6-phosphogluconolactonase (EC 3.1.1.31)
A and B	Carbohydrates	Central carbohydrate metabolism	Pentose phosphate pathway	Glucose-6-phosphate 1-dehydrogenase (EC 1.1.1.49)
A and B	Carbohydrates	Central carbohydrate metabolism	Pentose phosphate pathway	Ribose-phosphate pyrophosphokinase (EC 2.7.6.1)
A and B	Carbohydrates	Central carbohydrate metabolism	Pentose phosphate pathway	Ribulose-phosphate 3-epimerase (EC 5.1.3.1)
A and B	Carbohydrates	Central carbohydrate metabolism	Pentose phosphate pathway	Transaldolase (EC 2.2.1.2)
A and B	Carbohydrates	Central carbohydrate metabolism	Pentose phosphate pathway	Transketolase (EC 2.2.1.1)
A and B	Carbohydrates	Central carbohydrate metabolism	Pyruvate Alanine Serine Interconversions	Alanine dehydrogenase (EC 1.4.1.1)
A and B	Carbohydrates	Central carbohydrate metabolism	Pyruvate Alanine Serine Interconversions	Alanine racemase (EC 5.1.1.1)
A and B	Carbohydrates	Central carbohydrate metabolism	Pyruvate Alanine Serine Interconversions	Branched-chain amino acid aminotransferase (EC 2.6.1.42)
A and B	Carbohydrates	Central carbohydrate metabolism	Pyruvate Alanine Serine Interconversions	D-alanine aminotransferase (EC 2.6.1.21)
A and B	Carbohydrates	Central carbohydrate metabolism	Pyruvate Alanine Serine Interconversions	L-alanine:glyoxylate aminotransferase (EC 2.6.1.44)
A and B	Carbohydrates	Central carbohydrate metabolism	Pyruvate Alanine Serine Interconversions	L-serine dehydratase, alpha subunit (EC 4.3.1.17)
A and B	Carbohydrates	Central carbohydrate metabolism	Pyruvate Alanine Serine Interconversions	L-serine dehydratase, beta subunit (EC 4.3.1.17)
A and B	Carbohydrates	Central carbohydrate metabolism	Pyruvate metabolism I: anaplerotic reactions, PEP	NAD-dependent malic enzyme (EC 1.1.1.38)
A and B	Carbohydrates	Central carbohydrate metabolism	Pyruvate metabolism I: anaplerotic reactions, PEP	NADP-dependent malic enzyme (EC 1.1.1.40)
A and B	Carbohydrates	Central carbohydrate metabolism	Pyruvate metabolism I: anaplerotic reactions, PEP	Phosphoenolpyruvate carboxykinase [ATP] (EC 4.1.1.49)
A and B	Carbohydrates	Central carbohydrate metabolism	Pyruvate metabolism I: anaplerotic reactions, PEP	Phosphoenolpyruvate synthase (EC 2.7.9.2)
A and B	Carbohydrates	Central carbohydrate metabolism	Pyruvate metabolism I: anaplerotic reactions, PEP	Pyruvate kinase (EC 2.7.1.40)
A and B	Carbohydrates	Central carbohydrate metabolism	Pyruvate metabolism I: anaplerotic reactions, PEP	Two-component response regulator, malate (EC 2.7.3.-)
A and B	Carbohydrates	Central carbohydrate metabolism	Pyruvate metabolism I: anaplerotic reactions, PEP	Two-component sensor histidine kinase, malate (EC 2.7.3.-)
A and B	Carbohydrates	Central carbohydrate metabolism	Pyruvate metabolism II: acetyl-CoA, acetogenesis from pyruvate	Acetate kinase (EC 2.7.2.1)
A and B	Carbohydrates	Central carbohydrate metabolism	Pyruvate metabolism II: acetyl-CoA, acetogenesis from pyruvate	Acetyltransferase AcuA, acetyl-CoA synthetase inhibitor
A and B	Carbohydrates	Central carbohydrate metabolism	Pyruvate metabolism II: acetyl-CoA, acetogenesis from pyruvate	Aldehyde dehydrogenase (EC 1.2.1.3)
A and B	Carbohydrates	Central carbohydrate metabolism	Pyruvate metabolism II: acetyl-CoA, acetogenesis from pyruvate	Dihydrolipoamide acetyltransferase component of pyruvate dehydrogenase complex (EC 2.3.1.12)
A and B	Carbohydrates	Central carbohydrate metabolism	Pyruvate metabolism II: acetyl-CoA, acetogenesis from pyruvate	Dihydrolipoamide dehydrogenase of pyruvate dehydrogenase complex (EC 1.8.1.4)
A and B	Carbohydrates	Central carbohydrate metabolism	Pyruvate metabolism II: acetyl-CoA, acetogenesis from pyruvate	NAD-dependent protein deacetylase of SIR2 family
A and B	Carbohydrates	Central carbohydrate metabolism	Pyruvate metabolism II: acetyl-CoA, acetogenesis from pyruvate	NAD-independent protein deacetylase AcuC
A and B	Carbohydrates	Central carbohydrate metabolism	Pyruvate metabolism II: acetyl-CoA, acetogenesis from pyruvate	Phosphate acetyltransferase (EC 2.3.1.8)
A and B	Carbohydrates	Central carbohydrate metabolism	Pyruvate metabolism II: acetyl-CoA, acetogenesis from pyruvate	Pyruvate dehydrogenase E1 component alpha subunit (EC 1.2.4.1)
A and B	Carbohydrates	Central carbohydrate metabolism	Pyruvate metabolism II: acetyl-CoA, acetogenesis from pyruvate	Pyruvate dehydrogenase E1 component beta subunit (EC 1.2.4.1)
A and B	Carbohydrates	Central carbohydrate metabolism	TCA Cycle	2-oxoglutarate dehydrogenase E1 component (EC 1.2.4.2)
A and B	Carbohydrates	Central carbohydrate metabolism	TCA Cycle	Aconitate hydratase (EC 4.2.1.3)
A and B	Carbohydrates	Central carbohydrate metabolism	TCA Cycle	Citrate synthase (si) (EC 2.3.3.1)
A and B	Carbohydrates	Central carbohydrate metabolism	TCA Cycle	Dihydrolipoamide dehydrogenase of pyruvate dehydrogenase complex (EC 1.8.1.4)
A and B	Carbohydrates	Central carbohydrate metabolism	TCA Cycle	Dihydrolipoamide succinyltransferase component (E2) of 2-oxoglutarate dehydrogenase complex (EC 2.3.1.61)
A and B	Carbohydrates	Central carbohydrate metabolism	TCA Cycle	Fumarate hydratase class II (EC 4.2.1.2)
A and B	Carbohydrates	Central carbohydrate metabolism	TCA Cycle	Isocitrate dehydrogenase [NADP] (EC 1.1.1.42)
A and B	Carbohydrates	Central carbohydrate metabolism	TCA Cycle	Malate dehydrogenase (EC 1.1.1.37)
A and B	Carbohydrates	Central carbohydrate metabolism	TCA Cycle	Succinyl-CoA ligase [ADP-forming] alpha chain (EC 6.2.1.5)
A and B	Carbohydrates	Central carbohydrate metabolism	TCA Cycle	Succinyl-CoA ligase [ADP-forming] beta chain (EC 6.2.1.5)
B	Carbohydrates	Central carbohydrate metabolism	Entner-Doudoroff Pathway	2,3-bisphosphoglycerate-independent phosphoglycerate mutase (EC 5.4.2.1)
B	Carbohydrates	Central carbohydrate metabolism	Glycolate, glyoxylate interconversions	Glycolate dehydrogenase (EC 1.1.99.14), iron-sulfur subunit GlcF
B	Carbohydrates	Central carbohydrate metabolism	Glycolate, glyoxylate interconversions	Glycolate dehydrogenase (EC 1.1.99.14), subunit GlcD
B	Carbohydrates	Central carbohydrate metabolism	Glycolysis and Gluconeogenesis	NADPH-dependent glyceraldehyde-3-phosphate dehydrogenase (EC 1.2.1.13)
B	Carbohydrates	Central carbohydrate metabolism	Glyoxylate bypass	(R)-2-hydroxyacid dehydrogenase, similar to L-sulfolactate dehydrogenase (EC 1.1.1.272)
B	Carbohydrates	Central carbohydrate metabolism	Glyoxylate bypass	Isocitrate lyase (EC 4.1.3.1)
B	Carbohydrates	Central carbohydrate metabolism	Pyruvate Alanine Serine Interconversions	D-amino acid dehydrogenase small subunit (EC 1.4.99.1)
B	Carbohydrates	Central carbohydrate metabolism	Pyruvate metabolism I: anaplerotic reactions, PEP	Aerobic C4-dicarboxylate transporter for fumarate, L-malate, D-malate, succunate, aspartate
B	Carbohydrates	Central carbohydrate metabolism	Pyruvate metabolism I: anaplerotic reactions, PEP	D-malic enzyme (EC 1.1.1.83)
B	Carbohydrates	Central carbohydrate metabolism	Pyruvate metabolism I: anaplerotic reactions, PEP	Malate Na(+) symporter
B	Carbohydrates	Central carbohydrate metabolism	Pyruvate metabolism I: anaplerotic reactions, PEP	Malate permease
B	Carbohydrates	Central carbohydrate metabolism	Pyruvate metabolism II: acetyl-CoA, acetogenesis from pyruvate	Acetate permease ActP (cation/acetate symporter)
B	Carbohydrates	Central carbohydrate metabolism	Pyruvate metabolism II: acetyl-CoA, acetogenesis from pyruvate	Acetyl-coenzyme A synthetase (EC 6.2.1.1)
B	Carbohydrates	Central carbohydrate metabolism	Pyruvate metabolism II: acetyl-CoA, acetogenesis from pyruvate	Acylphosphate phosphohydrolase (EC 3.6.1.7), putative
B	Carbohydrates	Central carbohydrate metabolism	Pyruvate metabolism II: acetyl-CoA, acetogenesis from pyruvate	Pyruvate oxidase [ubiquinone, cytochrome] (EC 1.2.2.2)
A and B	Carbohydrates	Di- and oligosaccharides	Lactose and Galactose Uptake and Utilization	Galactokinase (EC 2.7.1.6)
A and B	Carbohydrates	Di- and oligosaccharides	Lactose and Galactose Uptake and Utilization	Galactose-1-phosphate uridylyltransferase (EC 2.7.7.10)
A and B	Carbohydrates	Di- and oligosaccharides	Lactose and Galactose Uptake and Utilization	UDP-glucose 4-epimerase (EC 5.1.3.2)
A and B	Carbohydrates	Di- and oligosaccharides	Sucrose utilization	Fructokinase (EC 2.7.1.4)
A	Carbohydrates	Di- and oligosaccharides	Lactose and Galactose Uptake and Utilization	Aldose 1-epimerase (EC 5.1.3.3)
A	Carbohydrates	Di- and oligosaccharides	Sucrose utilization	Sucrose-6-phosphate hydrolase (EC 3.2.1.26)
B	Carbohydrates	Di- and oligosaccharides	Beta-Glucoside Metabolism	Beta-glucosidase (EC 3.2.1.21)
B	Carbohydrates	Di- and oligosaccharides	Beta-Glucoside Metabolism	Endo-beta-1,3-1,4 glucanase (Licheninase) (EC 3.2.1.73)
B	Carbohydrates	Di- and oligosaccharides	Beta-Glucoside Metabolism	PTS system, beta-glucoside-specific IIB component (EC 2.7.1.69)
B	Carbohydrates	Di- and oligosaccharides	Beta-Glucoside Metabolism	PTS system, cellobiose-specific IIA component (EC 2.7.1.69)
B	Carbohydrates	Di- and oligosaccharides	Beta-Glucoside Metabolism	PTS system, cellobiose-specific IIB component (EC 2.7.1.69)
B	Carbohydrates	Di- and oligosaccharides	Beta-Glucoside Metabolism	PTS system, cellobiose-specific IIC component (EC 2.7.1.69)
B	Carbohydrates	Di- and oligosaccharides	Fructooligosaccharides(FOS) and Raffinose Utilization	Alpha-galactosidase (EC 3.2.1.22)
B	Carbohydrates	Di- and oligosaccharides	Fructooligosaccharides(FOS) and Raffinose Utilization	Multiple sugar ABC transporter, ATP-binding protein
B	Carbohydrates	Di- and oligosaccharides	Fructooligosaccharides(FOS) and Raffinose Utilization	Multiple sugar ABC transporter, membrane-spanning permease protein MsmF
B	Carbohydrates	Di- and oligosaccharides	Fructooligosaccharides(FOS) and Raffinose Utilization	Multiple sugar ABC transporter, membrane-spanning permease protein MsmG
B	Carbohydrates	Di- and oligosaccharides	Fructooligosaccharides(FOS) and Raffinose Utilization	Multiple sugar ABC transporter, substrate-binding protein
B	Carbohydrates	Di- and oligosaccharides	Lactose and Galactose Uptake and Utilization	Arabinogalactan endo-1,4-beta-galactosidase (EC 3.2.1.89)
B	Carbohydrates	Di- and oligosaccharides	Lactose and Galactose Uptake and Utilization	Galactose operon repressor, GalR-LacI family of transcriptional regulators
B	Carbohydrates	Di- and oligosaccharides	Lactose and Galactose Uptake and Utilization	Tagatose-6-phosphate kinase (EC 2.7.1.144)
B	Carbohydrates	Di- and oligosaccharides	Maltose and Maltodextrin Utilization	Maltodextrose utilization protein MalA
B	Carbohydrates	Di- and oligosaccharides	Maltose and Maltodextrin Utilization	Maltose/maltodextrin ABC transporter, permease protein MalF
B	Carbohydrates	Di- and oligosaccharides	Maltose and Maltodextrin Utilization	Maltose/maltodextrin ABC transporter, permease protein MalG
B	Carbohydrates	Di- and oligosaccharides	Maltose and Maltodextrin Utilization	Maltose/maltodextrin transport ATP-binding protein MalK (EC 3.6.3.19)
B	Carbohydrates	Di- and oligosaccharides	Maltose and Maltodextrin Utilization	PTS system, maltose and glucose-specific IIB component (EC 2.7.1.69)
B	Carbohydrates	Di- and oligosaccharides	Maltose and Maltodextrin Utilization	PTS system, maltose and glucose-specific IIC component (EC 2.7.1.69)
B	Carbohydrates	Di- and oligosaccharides	Sucrose utilization	PTS system, sucrose-specific IIA component (EC 2.7.1.69)
B	Carbohydrates	Di- and oligosaccharides	Sucrose utilization	PTS system, sucrose-specific IIB component (EC 2.7.1.69)
B	Carbohydrates	Di- and oligosaccharides	Sucrose utilization	PTS system, sucrose-specific IIC component (EC 2.7.1.69)
B	Carbohydrates	Di- and oligosaccharides	Sucrose utilization	Sucrose operon repressor ScrR, LacI family
B	Carbohydrates	Di- and oligosaccharides	Sucrose utilization	Sucrose permease, major facilitator superfamily
A and B	Carbohydrates	Fermentation	Acetoin, butanediol metabolism	2,3-butanediol dehydrogenase, R-alcohol forming, (R)- and (S)-acetoin-specific (EC 1.1.1.4)
A and B	Carbohydrates	Fermentation	Acetoin, butanediol metabolism	Acetolactate synthase large subunit (EC 2.2.1.6)
A and B	Carbohydrates	Fermentation	Acetoin, butanediol metabolism	Acetolactate synthase small subunit (EC 2.2.1.6)
A and B	Carbohydrates	Fermentation	Acetoin, butanediol metabolism	Acetolactate synthase, catabolic (EC 2.2.1.6)
A and B	Carbohydrates	Fermentation	Acetoin, butanediol metabolism	Alpha-acetolactate decarboxylase (EC 4.1.1.5)
A and B	Carbohydrates	Fermentation	Acetoin, butanediol metabolism	Dihydrolipoamide dehydrogenase of acetoin dehydrogenase (EC 1.8.1.4)
A and B	Carbohydrates	Fermentation	Acetoin, butanediol metabolism	Transcriptional activator of acetoin dehydrogenase operon AcoR
A and B	Carbohydrates	Fermentation	Acetolactate synthase subunits	Acetolactate synthase large subunit (EC 2.2.1.6)
A and B	Carbohydrates	Fermentation	Acetolactate synthase subunits	Acetolactate synthase small subunit (EC 2.2.1.6)
A and B	Carbohydrates	Fermentation	Acetyl-CoA fermentation to Butyrate	3-hydroxybutyryl-CoA dehydrogenase (EC 1.1.1.157)
A and B	Carbohydrates	Fermentation	Acetyl-CoA fermentation to Butyrate	Acetyl-CoA acetyltransferase (EC 2.3.1.9)
A and B	Carbohydrates	Fermentation	Acetyl-CoA fermentation to Butyrate	Electron transfer flavoprotein, alpha subunit
A and B	Carbohydrates	Fermentation	Acetyl-CoA fermentation to Butyrate	Electron transfer flavoprotein, beta subunit
A and B	Carbohydrates	Fermentation	Acetyl-CoA fermentation to Butyrate	Enoyl-CoA hydratase (EC 4.2.1.17)
A and B	Carbohydrates	Fermentation	Butanol Biosynthesis	3-hydroxybutyryl-CoA dehydrogenase (EC 1.1.1.157)
A and B	Carbohydrates	Fermentation	Butanol Biosynthesis	Acetyl-CoA acetyltransferase (EC 2.3.1.9)
A and B	Carbohydrates	Fermentation	Butanol Biosynthesis	Alcohol dehydrogenase (EC 1.1.1.1)
A and B	Carbohydrates	Fermentation	Butanol Biosynthesis	Enoyl-CoA hydratase (EC 4.2.1.17)
A and B	Carbohydrates	Fermentation	Fermentations: Lactate	Acetate kinase (EC 2.7.2.1)
A and B	Carbohydrates	Fermentation	Fermentations: Lactate	L-lactate dehydrogenase (EC 1.1.1.27)
A and B	Carbohydrates	Fermentation	Fermentations: Lactate	Phosphate acetyltransferase (EC 2.3.1.8)
A	Carbohydrates	Fermentation	Acetoin, butanediol metabolism	2,3-butanediol dehydrogenase, S-alcohol forming, (S)-acetoin-specific (EC 1.1.1.76)
A	Carbohydrates	Fermentation	Acetoin, butanediol metabolism	Transcriptional regulator of alpha-acetolactate operon AlsR
A	Carbohydrates	Fermentation	Acetyl-CoA fermentation to Butyrate	3-hydroxybutyrate dehydrogenase (EC 1.1.1.30)
B	Carbohydrates	Fermentation	Acetoin, butanediol metabolism	Acetoin dehydrogenase E1 component alpha-subunit (EC 1.2.4.-)
B	Carbohydrates	Fermentation	Acetoin, butanediol metabolism	Acetoin dehydrogenase E1 component beta-subunit (EC 1.2.4.-)
B	Carbohydrates	Fermentation	Acetoin, butanediol metabolism	Dihydrolipoamide acetyltransferase component (E2) of acetoin dehydrogenase complex (EC 2.3.1.-)
B	Carbohydrates	Fermentation	Acetyl-CoA fermentation to Butyrate	3-hydroxyacyl-CoA dehydrogenase (EC 1.1.1.35)
B	Carbohydrates	Fermentation	Acetyl-CoA fermentation to Butyrate	Acetyl-CoA:acetoacetyl-CoA transferase, alpha subunit (EC 2.8.3.8)
B	Carbohydrates	Fermentation	Acetyl-CoA fermentation to Butyrate	Acetyl-CoA:acetoacetyl-CoA transferase, beta subunit (EC 2.8.3.8)
B	Carbohydrates	Fermentation	Acetyl-CoA fermentation to Butyrate	Butyrate kinase (EC 2.7.2.7)
B	Carbohydrates	Fermentation	Acetyl-CoA fermentation to Butyrate	Butyrate-acetoacetate CoA-transferase subunit B (EC 2.8.3.9)
B	Carbohydrates	Fermentation	Butanol Biosynthesis	NADH-dependent butanol dehydrogenase A (EC 1.1.1.-)
B	Carbohydrates	Fermentation	Butanol Biosynthesis	NADH-dependent butanol dehydrogenase B (EC 1.1.1.-)
A and B	Carbohydrates	Monosaccharides	D-gluconate and ketogluconates metabolism	6-phosphogluconate dehydrogenase, decarboxylating (EC 1.1.1.44)
A and B	Carbohydrates	Monosaccharides	D-gluconate and ketogluconates metabolism	Gluconate operon transcriptional repressor
A and B	Carbohydrates	Monosaccharides	D-gluconate and ketogluconates metabolism	Gluconate permease, Bsu4004 homolog
A and B	Carbohydrates	Monosaccharides	D-gluconate and ketogluconates metabolism	Gluconokinase (EC 2.7.1.12)
A and B	Carbohydrates	Monosaccharides	D-gluconate and ketogluconates metabolism	Glucose 1-dehydrogenase (EC 1.1.1.47)
A and B	Carbohydrates	Monosaccharides	D-ribose utilization	Ribokinase (EC 2.7.1.15)
A and B	Carbohydrates	Monosaccharides	D-ribose utilization	Ribose operon repressor
A and B	Carbohydrates	Monosaccharides	Deoxyribose and Deoxynucleoside Catabolism	Deoxyribonucleoside regulator DeoR (transcriptional repressor)
A and B	Carbohydrates	Monosaccharides	Deoxyribose and Deoxynucleoside Catabolism	Deoxyribose-phosphate aldolase (EC 4.1.2.4)
A and B	Carbohydrates	Monosaccharides	Deoxyribose and Deoxynucleoside Catabolism	Na+ dependent nucleoside transporter NupC
A and B	Carbohydrates	Monosaccharides	Deoxyribose and Deoxynucleoside Catabolism	Phosphopentomutase (EC 5.4.2.7)
A and B	Carbohydrates	Monosaccharides	Deoxyribose and Deoxynucleoside Catabolism	Purine nucleoside phosphorylase (EC 2.4.2.1)
A and B	Carbohydrates	Monosaccharides	Deoxyribose and Deoxynucleoside Catabolism	Pyrimidine-nucleoside phosphorylase (EC 2.4.2.2)
A and B	Carbohydrates	Monosaccharides	Deoxyribose and Deoxynucleoside Catabolism	Ribokinase (EC 2.7.1.15)
A and B	Carbohydrates	Monosaccharides	Fructose utilization	1-phosphofructokinase (EC 2.7.1.56)
A and B	Carbohydrates	Monosaccharides	Fructose utilization	Fructokinase (EC 2.7.1.4)
A and B	Carbohydrates	Monosaccharides	Fructose utilization	Phosphoenolpyruvate-protein phosphotransferase of PTS system (EC 2.7.3.9)
A and B	Carbohydrates	Monosaccharides	Fructose utilization	Transaldolase (EC 2.2.1.2)
A and B	Carbohydrates	Monosaccharides	Fructose utilization	Transcriptional repressor of the fructose operon, DeoR family
A and B	Carbohydrates	Monosaccharides	L-Arabinose utilization	Arabinan endo-1,5-alpha-L-arabinosidase (EC 3.2.1.99)
A and B	Carbohydrates	Monosaccharides	L-Arabinose utilization	Arabinose-proton symporter
A and B	Carbohydrates	Monosaccharides	L-Arabinose utilization	L-arabinose isomerase (EC 5.3.1.4)
A and B	Carbohydrates	Monosaccharides	L-Arabinose utilization	L-ribulose-5-phosphate 4-epimerase (EC 5.1.3.4)
A and B	Carbohydrates	Monosaccharides	L-Arabinose utilization	Ribulokinase (EC 2.7.1.16)
A and B	Carbohydrates	Monosaccharides	Mannose Metabolism	Mannose-6-phosphate isomerase (EC 5.3.1.8)
A and B	Carbohydrates	Monosaccharides	Xylose utilization	Xylose isomerase (EC 5.3.1.5)
A and B	Carbohydrates	Monosaccharides	Xylose utilization	Xylose-responsive transcription regulator, ROK family
A and B	Carbohydrates	Monosaccharides	Xylose utilization	Xyloside transporter XynT
A and B	Carbohydrates	Monosaccharides	Xylose utilization	Xylulose kinase (EC 2.7.1.17)
A	Carbohydrates	Monosaccharides	Fructose utilization	Phosphotransferase system, phosphocarrier protein HPr
B	Carbohydrates	Monosaccharides	D-Galacturonate and D-Glucuronate Utilization	2-dehydro-3-deoxygluconate kinase (EC 2.7.1.45)
B	Carbohydrates	Monosaccharides	D-Galacturonate and D-Glucuronate Utilization	2-dehydro-3-deoxyphosphogluconate aldolase (EC 4.1.2.14)
B	Carbohydrates	Monosaccharides	D-Galacturonate and D-Glucuronate Utilization	2-deoxy-D-gluconate 3-dehydrogenase (EC 1.1.1.125)
B	Carbohydrates	Monosaccharides	D-Galacturonate and D-Glucuronate Utilization	4-deoxy-L-threo-5-hexosulose-uronate ketol-isomerase (EC 5.3.1.17)
B	Carbohydrates	Monosaccharides	D-Galacturonate and D-Glucuronate Utilization	5-dehydro-4-deoxyglucarate dehydratase (EC 4.2.1.41)
B	Carbohydrates	Monosaccharides	D-Galacturonate and D-Glucuronate Utilization	Altronate oxidoreductase (EC 1.1.1.58)
B	Carbohydrates	Monosaccharides	D-Galacturonate and D-Glucuronate Utilization	D-galactarate dehydratase (EC 4.2.1.42)
B	Carbohydrates	Monosaccharides	D-Galacturonate and D-Glucuronate Utilization	D-mannonate oxidoreductase (EC 1.1.1.57)
B	Carbohydrates	Monosaccharides	D-Galacturonate and D-Glucuronate Utilization	Endo-1,4-beta-xylanase A precursor (EC 3.2.1.8)
B	Carbohydrates	Monosaccharides	D-Galacturonate and D-Glucuronate Utilization	Glucuronide transporter UidB
B	Carbohydrates	Monosaccharides	D-Galacturonate and D-Glucuronate Utilization	Hexuronate transporter
B	Carbohydrates	Monosaccharides	D-Galacturonate and D-Glucuronate Utilization	Hexuronate utilization operon transcriptional repressor ExuR
B	Carbohydrates	Monosaccharides	D-Galacturonate and D-Glucuronate Utilization	Ketoglutarate semialdehyde dehydrogenase (EC 1.2.1.26)
B	Carbohydrates	Monosaccharides	D-Galacturonate and D-Glucuronate Utilization	Mannonate dehydratase (EC 4.2.1.8)
B	Carbohydrates	Monosaccharides	D-Galacturonate and D-Glucuronate Utilization	Rhamnogalacturonides degradation protein RhiN
B	Carbohydrates	Monosaccharides	D-Galacturonate and D-Glucuronate Utilization	Transcriptional regulator KdgR, KDG operon repressor
B	Carbohydrates	Monosaccharides	D-galactarate, D-glucarate and D-glycerate catabolism	D-glucarate permease
B	Carbohydrates	Monosaccharides	D-galactarate, D-glucarate and D-glycerate catabolism	Glucarate dehydratase (EC 4.2.1.40)
B	Carbohydrates	Monosaccharides	D-galactarate, D-glucarate and D-glycerate catabolism	Predicted 5-dehydro-4-deoxyglucarate regulator YcbG
B	Carbohydrates	Monosaccharides	D-ribose utilization	Ribose 5-phosphate isomerase B (EC 5.3.1.6)
B	Carbohydrates	Monosaccharides	D-ribose utilization	Ribose ABC transport system, ATP-binding protein RbsA (TC 3.A.1.2.1)
B	Carbohydrates	Monosaccharides	D-ribose utilization	Ribose ABC transport system, high affinity permease RbsD (TC 3.A.1.2.1)
B	Carbohydrates	Monosaccharides	D-ribose utilization	Ribose ABC transport system, periplasmic ribose-binding protein RbsB (TC 3.A.1.2.1)
B	Carbohydrates	Monosaccharides	Fructose utilization	PTS system, fructose-specific IIA component (EC 2.7.1.69)
B	Carbohydrates	Monosaccharides	Fructose utilization	PTS system, fructose-specific IIB component (EC 2.7.1.69)
B	Carbohydrates	Monosaccharides	Fructose utilization	PTS system, fructose-specific IIC component (EC 2.7.1.69)
B	Carbohydrates	Monosaccharides	L-Arabinose utilization	Alpha-N-arabinofuranosidase (EC 3.2.1.55)
B	Carbohydrates	Monosaccharides	L-Arabinose utilization	Alpha-N-arabinofuranosidase 2 (EC 3.2.1.55)
B	Carbohydrates	Monosaccharides	L-Arabinose utilization	Alpha-arabinosides ABC transport system, permease protein 1
B	Carbohydrates	Monosaccharides	L-Arabinose utilization	Alpha-arabinosides ABC transport system, permease protein 2
B	Carbohydrates	Monosaccharides	L-Arabinose utilization	Alpha-arabinosides ABC transport system, substrate-binding protein
B	Carbohydrates	Monosaccharides	L-Arabinose utilization	Arabinose operon protein AraL
B	Carbohydrates	Monosaccharides	L-Arabinose utilization	Transcriptional repressor of arabinoside utilization operon, GntR family
B	Carbohydrates	Monosaccharides	L-rhamnose utilization	L-rhamnose isomerase (EC 5.3.1.14)
B	Carbohydrates	Monosaccharides	L-rhamnose utilization	L-rhamnose mutarotase
B	Carbohydrates	Monosaccharides	L-rhamnose utilization	Predicted L-lactate dehydrogenase, Iron-sulfur cluster-binding subunit YkgF
B	Carbohydrates	Monosaccharides	L-rhamnose utilization	Predicted lactaldehyde dehydrogenase (EC 1.2.1.22)
B	Carbohydrates	Monosaccharides	L-rhamnose utilization	Predicted rhamnogalacturonan lyase in rhamnose utilization cluster
B	Carbohydrates	Monosaccharides	L-rhamnose utilization	Predicted rhamnose oligosaccharide ABC transport system, permease component
B	Carbohydrates	Monosaccharides	L-rhamnose utilization	Predicted rhamnose oligosaccharide ABC transport system, permease component 2
B	Carbohydrates	Monosaccharides	L-rhamnose utilization	Predicted rhamnose oligosaccharide ABC transport system, substrate-binding component
B	Carbohydrates	Monosaccharides	L-rhamnose utilization	Predicted rhamnulose-1-phosphate aldolase (EC 4.1.2.19)
B	Carbohydrates	Monosaccharides	L-rhamnose utilization	Rhamnulokinase (EC 2.7.1.5)
B	Carbohydrates	Monosaccharides	L-rhamnose utilization	Transcriptional regulator of rhamnose utilization, DeoR family
B	Carbohydrates	Monosaccharides	L-rhamnose utilization	rhamnogalacturonan acetylesterase
B	Carbohydrates	Monosaccharides	Mannose Metabolism	Activator of the mannose operon (transcriptional antiterminator), BglG family
B	Carbohydrates	Monosaccharides	Mannose Metabolism	PTS system, mannose-specific IIA component (EC 2.7.1.69)
B	Carbohydrates	Monosaccharides	Mannose Metabolism	PTS system, mannose-specific IIB component (EC 2.7.1.69)
B	Carbohydrates	Monosaccharides	Mannose Metabolism	PTS system, mannose-specific IIC component (EC 2.7.1.69)
B	Carbohydrates	Monosaccharides	Mannose Metabolism	PTS system, mannose-specific IID component (EC 2.7.1.69)
B	Carbohydrates	Monosaccharides	Mannose Metabolism	Phosphomannomutase (EC 5.4.2.8)
B	Carbohydrates	Monosaccharides	Xylose utilization	Beta-xylosidase (EC 3.2.1.37)
A and B	Carbohydrates	One-carbon Metabolism	One-carbon metabolism by tetrahydropterines	5,10-methylenetetrahydrofolate reductase (EC 1.5.1.20)
A and B	Carbohydrates	One-carbon Metabolism	One-carbon metabolism by tetrahydropterines	5-formyltetrahydrofolate cyclo-ligase (EC 6.3.3.2)
A and B	Carbohydrates	One-carbon Metabolism	One-carbon metabolism by tetrahydropterines	Formyltetrahydrofolate deformylase (EC 3.5.1.10)
A and B	Carbohydrates	One-carbon Metabolism	One-carbon metabolism by tetrahydropterines	Methenyltetrahydrofolate cyclohydrolase (EC 3.5.4.9)
A and B	Carbohydrates	One-carbon Metabolism	One-carbon metabolism by tetrahydropterines	Methylenetetrahydrofolate dehydrogenase (NADP+) (EC 1.5.1.5)
B	Carbohydrates	One-carbon Metabolism	Formaldehyde assimilation: Ribulose monophosphate pathway	6-phospho-3-hexuloisomerase
B	Carbohydrates	One-carbon Metabolism	Serine-glyoxylate cycle	Succinate dehydrogenase flavoprotein subunit (EC 1.3.99.1)
A and B	Carbohydrates	Organic acids	Alpha-acetolactate operon	Acetolactate synthase, catabolic (EC 2.2.1.6)
A and B	Carbohydrates	Organic acids	Alpha-acetolactate operon	Alpha-acetolactate decarboxylase (EC 4.1.1.5)
A and B	Carbohydrates	Organic acids	Glycerate metabolism	2-hydroxy-3-oxopropionate reductase (EC 1.1.1.60)
A and B	Carbohydrates	Organic acids	Glycerate metabolism	Glycerate kinase (EC 2.7.1.31)
A and B	Carbohydrates	Organic acids	Glycerate metabolism	Hydroxypyruvate reductase (EC 1.1.1.81)
A and B	Carbohydrates	Organic acids	Glycerate metabolism	Pyruvate kinase (EC 2.7.1.40)
A and B	Carbohydrates	Organic acids	Methylcitrate cycle	2-methylcitrate dehydratase (EC 4.2.1.79)
A and B	Carbohydrates	Organic acids	Methylcitrate cycle	2-methylcitrate synthase (EC 2.3.3.5)
A and B	Carbohydrates	Organic acids	Methylcitrate cycle	2-methylisocitrate dehydratase (EC 4.2.1.99)
A	Carbohydrates	Organic acids	Glycerate metabolism	Serine--glyoxylate aminotransferase (EC 2.6.1.45)
A	Carbohydrates	Organic acids	Methylcitrate cycle	Methylisocitrate lyase (EC 4.1.3.30)
B	Carbohydrates	Organic acids	CitAB	Sensor kinase CitA, DpiB (EC 2.7.3.-)
B	Carbohydrates	Organic acids	CitAB	Transcriptional regulatory protein CitB, DpiA
B	Carbohydrates	Organic acids	Citrate Metabolism, Transport, and Regulation	Ca(2+) Citrate symporter (TC 2.A.11.1.2)
B	Carbohydrates	Organic acids	Citrate Metabolism, Transport, and Regulation	Mg(2+) Citrate transporter (TC 2.A.11.1.1)
B	Carbohydrates	Organic acids	Glycerate metabolism	Tartrate decarboxylase (EC 4.1.1.73)
B	Carbohydrates	Organic acids	Lactate utilization	Lactate-responsive regulator LldR in Firmicutes, GntR family
B	Carbohydrates	Organic acids	Lactate utilization	Predicted L-lactate dehydrogenase, Fe-S oxidoreductase subunit YkgE
B	Carbohydrates	Organic acids	Lactate utilization	Predicted L-lactate dehydrogenase, hypothetical protein subunit YkgG
A and B	Carbohydrates	Polysaccharides	Glycogen metabolism	1,4-alpha-glucan (glycogen) branching enzyme, GH-13-type (EC 2.4.1.18)
A and B	Carbohydrates	Polysaccharides	Glycogen metabolism	Glucose-1-phosphate adenylyltransferase (EC 2.7.7.27)
A and B	Carbohydrates	Polysaccharides	Glycogen metabolism	Glycogen biosynthesis protein GlgD, glucose-1-phosphate adenylyltransferase family
A and B	Carbohydrates	Polysaccharides	Glycogen metabolism	Glycogen phosphorylase (EC 2.4.1.1)
A and B	Carbohydrates	Polysaccharides	Glycogen metabolism	Glycogen synthase, ADP-glucose transglucosylase (EC 2.4.1.21)
B	Carbohydrates	Polysaccharides	Alpha-Amylase locus in Streptocococcus	Maltose/maltodextrin ABC transporter, substrate binding periplasmic protein MalE
B	Carbohydrates	Polysaccharides	Glycogen metabolism	Glycogen debranching enzyme (EC 3.2.1.-)
A and B	Carbohydrates	Sugar alcohols	Glycerol and Glycerol-3-phosphate Uptake and Utilization	Aerobic glycerol-3-phosphate dehydrogenase (EC 1.1.5.3)
A and B	Carbohydrates	Sugar alcohols	Glycerol and Glycerol-3-phosphate Uptake and Utilization	Glycerol kinase (EC 2.7.1.30)
A and B	Carbohydrates	Sugar alcohols	Glycerol and Glycerol-3-phosphate Uptake and Utilization	Glycerol uptake facilitator protein
A and B	Carbohydrates	Sugar alcohols	Glycerol and Glycerol-3-phosphate Uptake and Utilization	Glycerol-3-phosphate dehydrogenase [NAD(P)+] (EC 1.1.1.94)
A and B	Carbohydrates	Sugar alcohols	Glycerol and Glycerol-3-phosphate Uptake and Utilization	Glycerol-3-phosphate responsive antiterminator (mRNA-binding)
A and B	Carbohydrates	Sugar alcohols	Glycerol and Glycerol-3-phosphate Uptake and Utilization	Glycerol-3-phosphate transporter
A and B	Carbohydrates	Sugar alcohols	Glycerol and Glycerol-3-phosphate Uptake and Utilization	Glycerophosphoryl diester phosphodiesterase (EC 3.1.4.46)
B	Carbohydrates	Sugar alcohols	Glycerol and Glycerol-3-phosphate Uptake and Utilization	GlpG protein (membrane protein of glp regulon)
B	Carbohydrates	Sugar alcohols	Glycerol and Glycerol-3-phosphate Uptake and Utilization	Glycerophosphoryl diester phosphodiesterase, periplasmic (EC 3.1.4.46)
B	Carbohydrates	Sugar alcohols	Inositol catabolism	5-deoxy-glucuronate isomerase (EC 5.3.1.-)
B	Carbohydrates	Sugar alcohols	Inositol catabolism	5-keto-2-deoxy-D-gluconate-6 phosphate aldolase (EC 4.1.2.29)
B	Carbohydrates	Sugar alcohols	Inositol catabolism	5-keto-2-deoxygluconokinase (EC 2.7.1.92)
B	Carbohydrates	Sugar alcohols	Inositol catabolism	Epi-inositol hydrolase (EC 3.7.1.-)
B	Carbohydrates	Sugar alcohols	Inositol catabolism	Glyceraldehyde-3-phosphate ketol-isomerase (EC 5.3.1.1)
B	Carbohydrates	Sugar alcohols	Inositol catabolism	Inosose dehydratase (EC 4.2.1.44)
B	Carbohydrates	Sugar alcohols	Inositol catabolism	Inosose isomerase (EC 5.3.99.-)
B	Carbohydrates	Sugar alcohols	Inositol catabolism	Methylmalonate-semialdehyde dehydrogenase [inositol] (EC 1.2.1.27)
B	Carbohydrates	Sugar alcohols	Inositol catabolism	Minor myo-inositol transporter IolF
B	Carbohydrates	Sugar alcohols	Inositol catabolism	Predicted transcriptional regulator of the myo-inositol catabolic operon
B	Carbohydrates	Sugar alcohols	Mannitol Utilization	PTS system, mannitol-specific IIB component (EC 2.7.1.69)
B	Carbohydrates	Sugar alcohols	Mannitol Utilization	PTS system, mannitol-specific IIC component (EC 2.7.1.69)
A and B	Carbohydrates	no subcategory	Carbon storage regulator	Carbon storage regulator
A and B	Carbohydrates	no subcategory	Carbon storage regulator	Flagellar assembly factor FliW
A and B	Cell Division and Cell Cycle	Checkpoint control	Bacterial checkpoint-control-related cluster	Bacterial checkpoint controller DisA with nucleotide-binding domain
A and B	Cell Division and Cell Cycle	Checkpoint control	Bacterial checkpoint-control-related cluster	Diadenylate cyclase spyDAC
A and B	Cell Division and Cell Cycle	Checkpoint control	Bacterial checkpoint-control-related cluster	Phosphoglucosamine mutase (EC 5.4.2.10)
A and B	Cell Division and Cell Cycle	Checkpoint control	Bacterial checkpoint-control-related cluster	Uncharacterized secreted protein associated with spyDAC
B	Cell Division and Cell Cycle	no subcategory	Bacterial Cytoskeleton	Cell-shape determining protein MreBH
B	Cell Division and Cell Cycle	no subcategory	Control of cell elongation - division cycle in Bacilli	FIG001721: Predicted N6-adenine-specific DNA methylase
B	Cell Division and Cell Cycle	no subcategory	Control of cell elongation - division cycle in Bacilli	FIG005686: hypothetical protein
B	Cell Division and Cell Cycle	no subcategory	Control of cell elongation - division cycle in Bacilli	Hypothetical protein in cluster with penicillin-binding protein PBP1, Bacillus type
B	Cell Division and Cell Cycle	no subcategory	Control of cell elongation - division cycle in Bacilli	Penicillin-binding protein 1A/1B (PBP1)
A and B	Cell Wall and Capsule	Capsular and extracellular polysacchrides	CMP-N-acetylneuraminate Biosynthesis	N-Acetylneuraminate cytidylyltransferase (EC 2.7.7.43)
A and B	Cell Wall and Capsule	Capsular and extracellular polysacchrides	CMP-N-acetylneuraminate Biosynthesis	UDP-N-acetylglucosamine 2-epimerase (EC 5.1.3.14)
A and B	Cell Wall and Capsule	Capsular and extracellular polysacchrides	Exopolysaccharide Biosynthesis	Glycosyl transferase, group 2 family protein
A and B	Cell Wall and Capsule	Capsular and extracellular polysacchrides	Exopolysaccharide Biosynthesis	Manganese-dependent protein-tyrosine phosphatase (EC 3.1.3.48)
A and B	Cell Wall and Capsule	Capsular and extracellular polysacchrides	Exopolysaccharide Biosynthesis	Tyrosine-protein kinase EpsD (EC 2.7.10.2)
A and B	Cell Wall and Capsule	Capsular and extracellular polysacchrides	Exopolysaccharide Biosynthesis	Tyrosine-protein kinase transmembrane modulator EpsC
A and B	Cell Wall and Capsule	Capsular and extracellular polysacchrides	Polysaccharide deacetylases	Peptidoglycan N-acetylglucosamine deacetylase (EC 3.5.1.-)
A and B	Cell Wall and Capsule	Capsular and extracellular polysacchrides	Rhamnose containing glycans	Glucose-1-phosphate thymidylyltransferase (EC 2.7.7.24)
A and B	Cell Wall and Capsule	Capsular and extracellular polysacchrides	Rhamnose containing glycans	Glycerol-3-phosphate cytidylyltransferase (EC 2.7.7.39)
A and B	Cell Wall and Capsule	Capsular and extracellular polysacchrides	Rhamnose containing glycans	Teichoic acid export ATP-binding protein TagH (EC 3.6.3.40)
A and B	Cell Wall and Capsule	Capsular and extracellular polysacchrides	Rhamnose containing glycans	UDP-glucose 4-epimerase (EC 5.1.3.2)
A and B	Cell Wall and Capsule	Capsular and extracellular polysacchrides	Rhamnose containing glycans	capsular polysaccharide biosynthesis protein
A and B	Cell Wall and Capsule	Capsular and extracellular polysacchrides	Rhamnose containing glycans	dTDP-4-dehydrorhamnose reductase (EC 1.1.1.133)
A and B	Cell Wall and Capsule	Capsular and extracellular polysacchrides	Rhamnose containing glycans	dTDP-glucose 4,6-dehydratase (EC 4.2.1.46)
A and B	Cell Wall and Capsule	Capsular and extracellular polysacchrides	dTDP-rhamnose synthesis	Glucose-1-phosphate cytidylyltransferase (EC 2.7.7.33)
A and B	Cell Wall and Capsule	Capsular and extracellular polysacchrides	dTDP-rhamnose synthesis	Glucose-1-phosphate thymidylyltransferase (EC 2.7.7.24)
A and B	Cell Wall and Capsule	Capsular and extracellular polysacchrides	dTDP-rhamnose synthesis	dTDP-4-dehydrorhamnose reductase (EC 1.1.1.133)
A and B	Cell Wall and Capsule	Capsular and extracellular polysacchrides	dTDP-rhamnose synthesis	dTDP-glucose 4,6-dehydratase (EC 4.2.1.46)
A	Cell Wall and Capsule	Capsular and extracellular polysacchrides	CMP-N-acetylneuraminate Biosynthesis	N-acetylneuraminate synthase (EC 2.5.1.56)
A	Cell Wall and Capsule	Capsular and extracellular polysacchrides	Rhamnose containing glycans	dTDP-4-dehydrorhamnose 3,5-epimerase (EC 5.1.3.13)
B	Cell Wall and Capsule	Capsular and extracellular polysacchrides	Exopolysaccharide Biosynthesis	Glycosyl transferase, group 1 family protein
B	Cell Wall and Capsule	Capsular and extracellular polysacchrides	Exopolysaccharide Biosynthesis	Undecaprenyl-phosphate galactosephosphotransferase (EC 2.7.8.6)
B	Cell Wall and Capsule	Capsular and extracellular polysacchrides	Polysaccharide deacetylases	Polysaccharide deacetylase
B	Cell Wall and Capsule	Capsular and extracellular polysacchrides	Sialic Acid Metabolism	Glucosamine--fructose-6-phosphate aminotransferase [isomerizing] (EC 2.6.1.16)
A and B	Cell Wall and Capsule	Gram-Positive cell wall components	D-Alanyl Lipoteichoic Acid Biosynthesis	D-alanine--poly(phosphoribitol) ligase subunit 1 (EC 6.1.1.13)
A and B	Cell Wall and Capsule	Gram-Positive cell wall components	D-Alanyl Lipoteichoic Acid Biosynthesis	D-alanyl transfer protein DltB
A and B	Cell Wall and Capsule	Gram-Positive cell wall components	D-Alanyl Lipoteichoic Acid Biosynthesis	Poly(glycerophosphate chain) D-alanine transfer protein DltD
A and B	Cell Wall and Capsule	Gram-Positive cell wall components	Polyglycerolphosphate lipoteichoic acid biosynthesis	Lipoteichoic acid synthase LtaS Type IIIa
A and B	Cell Wall and Capsule	Gram-Positive cell wall components	Polyglycerolphosphate lipoteichoic acid biosynthesis	Lipoteichoic acid synthase LtaS Type Ia
A and B	Cell Wall and Capsule	Gram-Positive cell wall components	Polyglycerolphosphate lipoteichoic acid biosynthesis	Lipoteichoic acid synthase LtaS Type Ib
A and B	Cell Wall and Capsule	Gram-Positive cell wall components	Teichoic and lipoteichoic acids biosynthesis	2-C-methyl-D-erythritol 4-phosphate cytidylyltransferase (EC 2.7.7.60)
A and B	Cell Wall and Capsule	Gram-Positive cell wall components	Teichoic and lipoteichoic acids biosynthesis	CDP-glycerol:poly(glycerophosphate) glycerophosphotransferase (EC 2.7.8.12)
A and B	Cell Wall and Capsule	Gram-Positive cell wall components	Teichoic and lipoteichoic acids biosynthesis	D-alanine--poly(phosphoribitol) ligase subunit 1 (EC 6.1.1.13)
A and B	Cell Wall and Capsule	Gram-Positive cell wall components	Teichoic and lipoteichoic acids biosynthesis	D-alanyl transfer protein DltB
A and B	Cell Wall and Capsule	Gram-Positive cell wall components	Teichoic and lipoteichoic acids biosynthesis	N-acetylmannosaminyltransferase (EC 2.4.1.187)
A and B	Cell Wall and Capsule	Gram-Positive cell wall components	Teichoic and lipoteichoic acids biosynthesis	Poly(glycerol-phosphate) alpha-glucosyltransferase (EC 2.4.1.52)
A and B	Cell Wall and Capsule	Gram-Positive cell wall components	Teichoic and lipoteichoic acids biosynthesis	Poly(glycerophosphate chain) D-alanine transfer protein DltD
A and B	Cell Wall and Capsule	Gram-Positive cell wall components	Teichoic and lipoteichoic acids biosynthesis	Teichoic acid export ATP-binding protein TagH (EC 3.6.3.40)
A and B	Cell Wall and Capsule	Gram-Positive cell wall components	Teichoic and lipoteichoic acids biosynthesis	Teichoic acid translocation permease protein TagG
A and B	Cell Wall and Capsule	Gram-Positive cell wall components	Teichoic and lipoteichoic acids biosynthesis	diglucosyldiacylglycerol synthase (LTA membrane anchor synthesis)
A and B	Cell Wall and Capsule	Gram-Positive cell wall components	Teichuronic acid biosynthesis	Putative N-acetylgalactosaminyl-diphosphoundecaprenol glucuronosyltransferase
A and B	Cell Wall and Capsule	Gram-Positive cell wall components	Teichuronic acid biosynthesis	Putative teichuronic acid biosynthesis glycosyl transferase TuaH
A and B	Cell Wall and Capsule	Gram-Positive cell wall components	Teichuronic acid biosynthesis	Teichuronic acid biosynthesis protein TuaB
A and B	Cell Wall and Capsule	Gram-Positive cell wall components	Teichuronic acid biosynthesis	Teichuronic acid biosynthesis protein TuaE, putative secreted polysaccharide polymerase
A and B	Cell Wall and Capsule	Gram-Positive cell wall components	Teichuronic acid biosynthesis	Teichuronic acid biosynthesis protein TuaF
A	Cell Wall and Capsule	Gram-Positive cell wall components	Teichuronic acid biosynthesis	Putative undecaprenyl-phosphate N-acetylgalactosaminyl 1-phosphate transferase
A	Cell Wall and Capsule	Gram-Positive cell wall components	Teichuronic acid biosynthesis	Teichuronic acid biosynthesis glycosyl transferase TuaC
A	Cell Wall and Capsule	Gram-Positive cell wall components	Teichuronic acid biosynthesis	Teichuronic acid biosynthesis glycosyltransferase TuaA
B	Cell Wall and Capsule	Gram-Positive cell wall components	D-Alanyl Lipoteichoic Acid Biosynthesis	D-alanine--poly(phosphoribitol) ligase subunit 2 (EC 6.1.1.13)
B	Cell Wall and Capsule	Gram-Positive cell wall components	Teichoic and lipoteichoic acids biosynthesis	CDP-glycerol: N-acetyl-beta-D-mannosaminyl-1,4-N-acetyl-D-glucosaminyldiphosphoundecaprenyl glycerophosphotransferase
B	Cell Wall and Capsule	Gram-Positive cell wall components	Teichoic and lipoteichoic acids biosynthesis	Minor teichoic acid biosynthesis protein GgaA
B	Cell Wall and Capsule	Gram-Positive cell wall components	Teichoic and lipoteichoic acids biosynthesis	Minor teichoic acid biosynthesis protein GgaB
B	Cell Wall and Capsule	Gram-Positive cell wall components	Teichoic and lipoteichoic acids biosynthesis	Putative major teichoic acid biosynthesis protein C
B	Cell Wall and Capsule	Gram-Positive cell wall components	Teichoic and lipoteichoic acids biosynthesis	Putative polyribitolphosphotransferase
B	Cell Wall and Capsule	Gram-Positive cell wall components	Teichoic and lipoteichoic acids biosynthesis	Undecaprenyl-phosphate N-acetylglucosaminyl 1-phosphate transferase (EC 2.7.8.-)
B	Cell Wall and Capsule	Gram-Positive cell wall components	Teichoic and lipoteichoic acids biosynthesis	ribitol-5-phosphate cytidylyltransferase (EC 2.7.7.40)
A and B	Cell Wall and Capsule	no subcategory	Murein Hydrolases	D-alanyl-D-alanine carboxypeptidase (EC 3.4.16.4)
A and B	Cell Wall and Capsule	no subcategory	Murein Hydrolases	Membrane-bound lytic murein transglycosylase D precursor (EC 3.2.1.-)
A and B	Cell Wall and Capsule	no subcategory	Murein Hydrolases	Muramoyltetrapeptide carboxypeptidase (EC 3.4.17.13)
A and B	Cell Wall and Capsule	no subcategory	Murein Hydrolases	N-acetylmuramoyl-L-alanine amidase (EC 3.5.1.28)
A and B	Cell Wall and Capsule	no subcategory	Recycling of Peptidoglycan Amino Acids	Muramoyltetrapeptide carboxypeptidase (EC 3.4.17.13)
A and B	Cell Wall and Capsule	no subcategory	Recycling of Peptidoglycan Amino Acids	N-acetylmuramoyl-L-alanine amidase (EC 3.5.1.28)
A and B	Cell Wall and Capsule	no subcategory	UDP-N-acetylmuramate from Fructose-6-phosphate Biosynthesis	Glucosamine-1-phosphate N-acetyltransferase (EC 2.3.1.157)
A and B	Cell Wall and Capsule	no subcategory	UDP-N-acetylmuramate from Fructose-6-phosphate Biosynthesis	N-acetylglucosamine-1-phosphate uridyltransferase (EC 2.7.7.23)
A and B	Cell Wall and Capsule	no subcategory	UDP-N-acetylmuramate from Fructose-6-phosphate Biosynthesis	Phosphoglucosamine mutase (EC 5.4.2.10)
A and B	Cell Wall and Capsule	no subcategory	UDP-N-acetylmuramate from Fructose-6-phosphate Biosynthesis	UDP-N-acetylglucosamine 1-carboxyvinyltransferase (EC 2.5.1.7)
B	Cell Wall and Capsule	no subcategory	Peptidoglycan Biosynthesis	Monofunctional biosynthetic peptidoglycan transglycosylase (EC 2.4.2.-)
B	Cell Wall and Capsule	no subcategory	Peptidoglycan Biosynthesis	UDP-N-acetylenolpyruvoylglucosamine reductase (EC 1.1.1.158)
B	Cell Wall and Capsule	no subcategory	Peptidoglycan Biosynthesis	UDP-N-acetylmuramate--alanine ligase (EC 6.3.2.8)
B	Cell Wall and Capsule	no subcategory	Peptidoglycan Biosynthesis	UDP-N-acetylmuramoylalanine--D-glutamate ligase (EC 6.3.2.9)
B	Cell Wall and Capsule	no subcategory	Peptidoglycan Biosynthesis	UDP-N-acetylmuramoylalanyl-D-glutamate--2,6-diaminopimelate ligase (EC 6.3.2.13)
B	Cell Wall and Capsule	no subcategory	Peptidoglycan Biosynthesis	UDP-N-acetylmuramoylalanyl-D-glutamyl-2,6-diaminopimelate--D-alanyl-D-alanine ligase (EC 6.3.2.10)
B	Cell Wall and Capsule	no subcategory	YjeE	NAD(P)HX dehydratase
A and B	Clustering-based subsystems	2 proteases and a MoxR	CBSS-1140.3.peg.2017	FIG001454: Transglutaminase-like enzymes, putative cysteine proteases
A and B	Clustering-based subsystems	2 proteases and a MoxR	CBSS-1140.3.peg.2017	FIG002343: hypothetical protein
A and B	Clustering-based subsystems	2 proteases and a MoxR	CBSS-1140.3.peg.2017	FIG022979: MoxR-like ATPases
B	Clustering-based subsystems	Carotenoid biosynthesis	CBSS-320388.3.peg.3759	Phytoene synthase (EC 2.5.1.32)
B	Clustering-based subsystems	Carotenoid biosynthesis	CBSS-320388.3.peg.3759	Squalene--hopene cyclase (EC 5.4.99.17)
A and B	Clustering-based subsystems	Cell Division	Bacterial cell division cluster	Rod shape-determining protein MreB
A and B	Clustering-based subsystems	Cell Division	Bacterial cell division cluster	Rod shape-determining protein MreC
A and B	Clustering-based subsystems	Cell Division	Bacterial cell division cluster	Rod shape-determining protein MreD
A and B	Clustering-based subsystems	Cell Division	Bacterial cell division cluster	Septum formation protein Maf
A and B	Clustering-based subsystems	Cell Division	Bacterial cell division cluster	Septum site-determining protein MinC
A and B	Clustering-based subsystems	Cell Division	Bacterial cell division cluster	Septum site-determining protein MinD
A and B	Clustering-based subsystems	Cell Division	CBSS-393130.3.peg.794	Cysteine desulfurase (EC 2.8.1.7)
A and B	Clustering-based subsystems	Cell Division	CBSS-393130.3.peg.794	Free methionine-(R)-sulfoxide reductase, contains GAF domain
A and B	Clustering-based subsystems	Cell Division	CBSS-393130.3.peg.794	SSU ribosomal protein S4p (S9e)
A and B	Clustering-based subsystems	Cell Division	CBSS-393130.3.peg.794	Septation ring formation regulator EzrA
A and B	Clustering-based subsystems	Cell Division	Septum site-determining cluster Min	Septum site-determining protein MinC
A and B	Clustering-based subsystems	Cell Division	Septum site-determining cluster Min	Septum site-determining protein MinD
A	Clustering-based subsystems	Cell Division	Bacterial cell division cluster	Rod shape-determining protein RodA
B	Clustering-based subsystems	Cell Division	Bacterial cell division cluster	DNA repair protein RadC
B	Clustering-based subsystems	Cell Division	CBSS-393130.3.peg.794	tRNA S(4)U 4-thiouridine synthase (former ThiI)
B	Clustering-based subsystems	Cell Division	Cell Division Cluster	Cell division protein YlmG/Ycf19 (putative), YggT family
B	Clustering-based subsystems	Cell Division	Cell Division Cluster	FIG001583: hypothetical protein, contains S4-like RNA binding domain
B	Clustering-based subsystems	Cell Division	Cell Division Cluster	FIG001960: FtsZ-interacting protein related to cell division
B	Clustering-based subsystems	Cell Division	Cell Division Subsystem including YidCD	GTPase and tRNA-U34 5-formylation enzyme TrmE
B	Clustering-based subsystems	Cell Division	Cell Division Subsystem including YidCD	Inner membrane protein translocase component YidC, short form OxaI-like
B	Clustering-based subsystems	Cell Division	Cell Division Subsystem including YidCD	Protein YidD
B	Clustering-based subsystems	Cell Division	Cell Division Subsystem including YidCD	rRNA small subunit 7-methylguanosine (m7G) methyltransferase GidB
B	Clustering-based subsystems	Cell Division	Cell Division Subsystem including YidCD	tRNA uridine 5-carboxymethylaminomethyl modification enzyme GidA
A and B	Clustering-based subsystems	Clustering-based subsystems	Sporulation-related Hypotheticals	MreB-like protein (Mbl protein)
A and B	Clustering-based subsystems	Clustering-based subsystems	Sporulation-related Hypotheticals	Stage II sporulation protein D (SpoIID)
A and B	Clustering-based subsystems	Clustering-based subsystems	Sporulation-related Hypotheticals	Stage II sporulation protein related to metaloproteases (SpoIIQ)
A and B	Clustering-based subsystems	Clustering-based subsystems	Sporulation-related Hypotheticals	Stage III sporulation protein D
A and B	Clustering-based subsystems	Clustering-based subsystems	Sporulation-related Hypotheticals	UDP-N-acetylglucosamine 1-carboxyvinyltransferase (EC 2.5.1.7)
B	Clustering-based subsystems	Clustering-based subsystems	Sporulation-related Hypotheticals	FIG013354: hypothetical protein
A and B	Clustering-based subsystems	Cofactors	Riboflavin synthesis cluster	3,4-dihydroxy-2-butanone 4-phosphate synthase (EC 4.1.99.12)
A and B	Clustering-based subsystems	Cofactors	Riboflavin synthesis cluster	5-amino-6-(5-phosphoribosylamino)uracil reductase (EC 1.1.1.193)
A and B	Clustering-based subsystems	Cofactors	Riboflavin synthesis cluster	6,7-dimethyl-8-ribityllumazine synthase (EC 2.5.1.78)
A and B	Clustering-based subsystems	Cofactors	Riboflavin synthesis cluster	Diacylglycerol kinase (EC 2.7.1.107)
A and B	Clustering-based subsystems	Cofactors	Riboflavin synthesis cluster	Diaminohydroxyphosphoribosylaminopyrimidine deaminase (EC 3.5.4.26)
A and B	Clustering-based subsystems	Cofactors	Riboflavin synthesis cluster	GTP cyclohydrolase II (EC 3.5.4.25)
A and B	Clustering-based subsystems	Cofactors	Riboflavin synthesis cluster	NADH dehydrogenase (EC 1.6.99.3)
A and B	Clustering-based subsystems	Cofactors	Riboflavin synthesis cluster	Orotidine 5&#39;-phosphate decarboxylase (EC 4.1.1.23)
A and B	Clustering-based subsystems	Cofactors	Riboflavin synthesis cluster	Phosphoribosyl-ATP pyrophosphatase (EC 3.6.1.31)
A and B	Clustering-based subsystems	Cofactors	Riboflavin synthesis cluster	Riboflavin synthase eubacterial/eukaryotic (EC 2.5.1.9)
A and B	Clustering-based subsystems	Cofactors	Riboflavin synthesis cluster	Ribulose-phosphate 3-epimerase (EC 5.1.3.1)
A and B	Clustering-based subsystems	Cofactors	Riboflavin synthesis cluster	Thiamine-monophosphate kinase (EC 2.7.4.16)
A and B	Clustering-based subsystems	Cofactors	Riboflavin synthesis cluster	Transcription termination protein NusB
B	Clustering-based subsystems	Cytochrome biogenesis	CBSS-196164.1.peg.461	Glutamate-1-semialdehyde aminotransferase (EC 5.4.3.8)
A and B	Clustering-based subsystems	DNA metabolism	Rad50-Mre11 DNA repair cluster	3&#39;->5&#39; exoribonuclease Bsu YhaM
A and B	Clustering-based subsystems	DNA metabolism	Rad50-Mre11 DNA repair cluster	Exonuclease SbcC
A and B	Clustering-based subsystems	DNA metabolism	Rad50-Mre11 DNA repair cluster	Exonuclease SbcD
A	Clustering-based subsystems	DNA metabolism	Rad50-Mre11 DNA repair cluster	DNA double-strand break repair protein Mre11
B	Clustering-based subsystems	DNA metabolism	Rad50-Mre11 DNA repair cluster	DNA double-strand break repair Rad50 ATPase
B	Clustering-based subsystems	DNA pol III alpha and a number of apparently unrelated functions	CBSS-269801.1.peg.809	FIG009439: Cytosolic protein containing multiple CBS domains
B	Clustering-based subsystems	DNA pol III alpha and a number of apparently unrelated functions	CBSS-269801.1.peg.809	Universal stress protein family
B	Clustering-based subsystems	Drug resistance or antibiotic biosynthesis related cluster	CBSS-1085.1.peg.1363	Antibiotic biosynthesis monooxygenase
A and B	Clustering-based subsystems	Isoprenoid/cell wall biosynthesis: PREDICTED UNDECAPRENYL DIPHOSPHATE PHOSPHATASE	CBSS-83331.1.peg.3039	1-deoxy-D-xylulose 5-phosphate reductoisomerase (EC 1.1.1.267)
A and B	Clustering-based subsystems	Isoprenoid/cell wall biosynthesis: PREDICTED UNDECAPRENYL DIPHOSPHATE PHOSPHATASE	CBSS-83331.1.peg.3039	Cell division protein FtsI [Peptidoglycan synthetase] (EC 2.4.1.129)
A and B	Clustering-based subsystems	Isoprenoid/cell wall biosynthesis: PREDICTED UNDECAPRENYL DIPHOSPHATE PHOSPHATASE	CBSS-83331.1.peg.3039	Penicillin-binding protein 3
A and B	Clustering-based subsystems	Isoprenoid/cell wall biosynthesis: PREDICTED UNDECAPRENYL DIPHOSPHATE PHOSPHATASE	CBSS-83331.1.peg.3039	Undecaprenyl diphosphate synthase (EC 2.5.1.31)
A	Clustering-based subsystems	Isoprenoid/cell wall biosynthesis: PREDICTED UNDECAPRENYL DIPHOSPHATE PHOSPHATASE	CBSS-83331.1.peg.3039	Intramembrane protease RasP/YluC, implicated in cell division based on FtsL cleavage
B	Clustering-based subsystems	Isoprenoid/cell wall biosynthesis: PREDICTED UNDECAPRENYL DIPHOSPHATE PHOSPHATASE	CBSS-83331.1.peg.3039	1-hydroxy-2-methyl-2-(E)-butenyl 4-diphosphate synthase (EC 1.17.7.1)
B	Clustering-based subsystems	Isoprenoid/cell wall biosynthesis: PREDICTED UNDECAPRENYL DIPHOSPHATE PHOSPHATASE	CBSS-83331.1.peg.3039	penicillin-binding protein, putative
A and B	Clustering-based subsystems	Lysine, threonine, methionine, and cysteine	CBSS-84588.1.peg.1247	Cysteine desulfurase (EC 2.8.1.7)
A and B	Clustering-based subsystems	Lysine, threonine, methionine, and cysteine	CBSS-84588.1.peg.1247	D-alanyl-D-alanine carboxypeptidase (EC 3.4.16.4)
A and B	Clustering-based subsystems	Lysine, threonine, methionine, and cysteine	CBSS-84588.1.peg.1247	Diaminopimelate epimerase (EC 5.1.1.7)
B	Clustering-based subsystems	Monosaccharides	Unspecified monosaccharide transport cluster	ACT domain protein
B	Clustering-based subsystems	Monosaccharides	Unspecified monosaccharide transport cluster	FIG007042: hypothetical protein
B	Clustering-based subsystems	Monosaccharides	Unspecified monosaccharide transport cluster	Unspecified monosaccharide ABC transport system, substrate-binding component
B	Clustering-based subsystems	Nucleotidyl-phosphate metabolic cluster	CBSS-222523.1.peg.1311	Adenylate cyclase
B	Clustering-based subsystems	Nucleotidyl-phosphate metabolic cluster	CBSS-222523.1.peg.1311	YjbH-like, GTP pyrophosphokinase domain
A and B	Clustering-based subsystems	Probably GTP or GMP signaling related	CBSS-176299.4.peg.1292	DNA recombination and repair protein RecO
A and B	Clustering-based subsystems	Probably GTP or GMP signaling related	CBSS-176299.4.peg.1292	DNA-directed RNA polymerase omega subunit (EC 2.7.7.6)
A and B	Clustering-based subsystems	Probably GTP or GMP signaling related	CBSS-176299.4.peg.1292	GTP-binding protein Era
A and B	Clustering-based subsystems	Probably GTP or GMP signaling related	CBSS-176299.4.peg.1292	Ribonuclease III (EC 3.1.26.3)
A and B	Clustering-based subsystems	Probably GTP or GMP signaling related	CBSS-176299.4.peg.1292	Signal peptidase I (EC 3.4.21.89)
A and B	Clustering-based subsystems	Probably GTP or GMP signaling related	CBSS-176299.4.peg.1292	Signal peptidase SipW (EC 3.4.21.89), required for TasA secretion
A	Clustering-based subsystems	Probably GTP or GMP signaling related	CBSS-176299.4.peg.1292	GTP pyrophosphokinase (EC 2.7.6.5), (p)ppGpp synthetase II
A	Clustering-based subsystems	Probably GTP or GMP signaling related	CBSS-176299.4.peg.1292	Guanosine-3&#39;,5&#39;-bis(diphosphate) 3&#39;-pyrophosphohydrolase (EC 3.1.7.2)
B	Clustering-based subsystems	Probably GTP or GMP signaling related	CBSS-176299.4.peg.1292	GTP pyrophosphokinase (EC 2.7.6.5), (p)ppGpp synthetase I
B	Clustering-based subsystems	Probably GTP or GMP signaling related	CBSS-176299.4.peg.1292	Holo-[acyl-carrier protein] synthase (EC 2.7.8.7)
A and B	Clustering-based subsystems	Probably organic hydroperoxide resistance related hypothetical protein	CBSS-269482.1.peg.1294	Homoserine kinase (EC 2.7.1.39)
A and B	Clustering-based subsystems	Probably organic hydroperoxide resistance related hypothetical protein	CBSS-269482.1.peg.1294	Organic hydroperoxide resistance protein
A and B	Clustering-based subsystems	Probably organic hydroperoxide resistance related hypothetical protein	CBSS-269482.1.peg.1294	Organic hydroperoxide resistance transcriptional regulator
B	Clustering-based subsystems	Protein export?	CBSS-393121.3.peg.2760	ABC transporter ATP-binding protein uup
B	Clustering-based subsystems	Protein export?	CBSS-393121.3.peg.2760	Membrane proteins related to metalloendopeptidases
B	Clustering-based subsystems	Protein export?	CBSS-393121.3.peg.2760	NLP/P60 family protein
B	Clustering-based subsystems	Protein export?	CBSS-393121.3.peg.2760	Protein export cytoplasm protein SecA ATPase RNA helicase (TC 3.A.5.1.1)
B	Clustering-based subsystems	Protein export?	CBSS-393121.3.peg.2760	hypothetical protein BH3604
A and B	Clustering-based subsystems	Recombination related cluster	CBSS-198094.1.peg.4426	DNA polymerase X family
A and B	Clustering-based subsystems	Recombination related cluster	CBSS-198094.1.peg.4426	Possible colicin V production protein
A and B	Clustering-based subsystems	Recombination related cluster	CBSS-198094.1.peg.4426	Recombination inhibitory protein MutS2
A and B	Clustering-based subsystems	Recombination related cluster	CBSS-198094.1.peg.4426	Ribonuclease HIII (EC 3.1.26.4)
B	Clustering-based subsystems	Ribosomal Protein L28P relates to a set of uncharacterized proteins	A Gram-positive cluster that relates ribosomal protein L28P to a set of uncharacterized proteins	ATP-dependent DNA helicase RecG (EC 3.6.1.-)
B	Clustering-based subsystems	Ribosomal Protein L28P relates to a set of uncharacterized proteins	A Gram-positive cluster that relates ribosomal protein L28P to a set of uncharacterized proteins	Dihydroxyacetone kinase family protein
B	Clustering-based subsystems	Ribosomal Protein L28P relates to a set of uncharacterized proteins	A Gram-positive cluster that relates ribosomal protein L28P to a set of uncharacterized proteins	Ribosome small subunit-stimulated GTPase EngC
B	Clustering-based subsystems	Ribosome-related cluster	A Gammaproteobacteria Cluster Relating to Translation	Protein-N(5)-glutamine methyltransferase PrmC, methylates polypeptide chain release factors RF1 and RF2
A and B	Clustering-based subsystems	TldD cluster	CBSS-354.1.peg.2917	Rod shape-determining protein MreC
A and B	Clustering-based subsystems	TldD cluster	CBSS-354.1.peg.2917	Rod shape-determining protein MreD
A and B	Clustering-based subsystems	TldD cluster	CBSS-354.1.peg.2917	Septum formation protein Maf
B	Clustering-based subsystems	Two related proteases	CBSS-257314.1.peg.676	3-oxoacyl-[acyl-carrier protein] reductase paralog (EC 1.1.1.100) in cluster with unspecified monosaccharide transporter
B	Clustering-based subsystems	Two related proteases	CBSS-257314.1.peg.676	FIG002344: Hydrolase (HAD superfamily)
B	Clustering-based subsystems	Two related proteases	CBSS-257314.1.peg.676	FIG006542: Phosphoesterase
B	Clustering-based subsystems	Two related proteases	CBSS-257314.1.peg.676	Unspecified monosaccharide ABC transport system, ATP-binding protein
B	Clustering-based subsystems	Two related proteases	CBSS-257314.1.peg.676	Unspecified monosaccharide ABC transport system, permease component 2
B	Clustering-based subsystems	Two related proteases	CBSS-257314.1.peg.676	Unspecified monosaccharide ABC transport system, permease component Ia (FIG025991)
B	Clustering-based subsystems	Two related proteases	CBSS-257314.1.peg.676	Unspecified monosaccharide ABC transport system, permease component Ib (FIG143636)
A and B	Clustering-based subsystems	no subcategory	A DNA integrity scanning protein that co-occurs with RadA	DNA integrity scanning protein DisA
A and B	Clustering-based subsystems	no subcategory	A DNA integrity scanning protein that co-occurs with RadA	DNA repair protein RadA
A and B	Clustering-based subsystems	no subcategory	CBSS-101031.3.peg.1876	NifU-like domain protein
A and B	Clustering-based subsystems	no subcategory	CBSS-101031.3.peg.1876	YuzD-like protein
A and B	Clustering-based subsystems	no subcategory	CBSS-1352.1.peg.856	Negative regulator of phenolic acid metabolism PadR
A and B	Clustering-based subsystems	no subcategory	CBSS-1352.1.peg.856	Phenolic acid decarboxylase (EC 4.1.1.-)
A and B	Clustering-based subsystems	no subcategory	CBSS-1352.1.peg.856	Transcriptional regulator, PadR family
A and B	Clustering-based subsystems	no subcategory	CBSS-138119.3.peg.2719	Ribosome-binding factor A
A and B	Clustering-based subsystems	no subcategory	CBSS-138119.3.peg.2719	Translation initiation factor 2
A and B	Clustering-based subsystems	no subcategory	CBSS-138119.3.peg.2719	tRNA pseudouridine synthase B (EC 4.2.1.70)
A and B	Clustering-based subsystems	no subcategory	CBSS-176279.3.peg.1262	Foldase clustered with pyrimidine conversion
A and B	Clustering-based subsystems	no subcategory	CBSS-176279.3.peg.1262	Histidine triad (HIT) nucleotide-binding protein, similarity with At5g48545 and yeast YDL125C (HNT1)
A and B	Clustering-based subsystems	no subcategory	CBSS-176279.3.peg.868	FIG139598: Potential ribosomal protein
A and B	Clustering-based subsystems	no subcategory	CBSS-176279.3.peg.868	GTP-binding protein Obg
A and B	Clustering-based subsystems	no subcategory	CBSS-176279.3.peg.868	LSU ribosomal protein L21p
A and B	Clustering-based subsystems	no subcategory	CBSS-176279.3.peg.868	LSU ribosomal protein L27p
A and B	Clustering-based subsystems	no subcategory	CBSS-1806.1.peg.3045	FIG007959: peptidase, M16 family
A and B	Clustering-based subsystems	no subcategory	CBSS-1806.1.peg.3045	Polyribonucleotide nucleotidyltransferase (EC 2.7.7.8)
A and B	Clustering-based subsystems	no subcategory	CBSS-188.1.peg.6720	Serine protein kinase (prkA protein), P-loop containing
A and B	Clustering-based subsystems	no subcategory	CBSS-188.1.peg.6720	UPF0229 protein YeaH
A and B	Clustering-based subsystems	no subcategory	CBSS-257314.1.peg.752	Acetate kinase (EC 2.7.2.1)
A and B	Clustering-based subsystems	no subcategory	CBSS-257314.1.peg.752	Adenine-specific methyltransferase (EC 2.1.1.72)
A and B	Clustering-based subsystems	no subcategory	CBSS-257314.1.peg.752	Thiol peroxidase, Tpx-type (EC 1.11.1.15)
A and B	Clustering-based subsystems	no subcategory	CBSS-266117.6.peg.1260	Phosphopantetheine adenylyltransferase (EC 2.7.7.3)
A and B	Clustering-based subsystems	no subcategory	CBSS-272943.3.peg.1367	DNA topoisomerase I (EC 5.99.1.2)
A and B	Clustering-based subsystems	no subcategory	CBSS-272943.3.peg.1367	Rossmann fold nucleotide-binding protein Smf possibly involved in DNA uptake
A and B	Clustering-based subsystems	no subcategory	CBSS-288681.3.peg.1039	Conserved protein YqhG
A and B	Clustering-based subsystems	no subcategory	CBSS-288681.3.peg.1039	Superfamily II DNA/RNA helicases, SNF2 family
A and B	Clustering-based subsystems	no subcategory	CBSS-312309.3.peg.1965	Methionine aminopeptidase (EC 3.4.11.18)
A and B	Clustering-based subsystems	no subcategory	CBSS-312309.3.peg.1965	SSU ribosomal protein S2p (SAe)
A and B	Clustering-based subsystems	no subcategory	CBSS-312309.3.peg.1965	Translation elongation factor Ts
A and B	Clustering-based subsystems	no subcategory	CBSS-315749.4.peg.3658	FIG011871: Hypothetical protein
A and B	Clustering-based subsystems	no subcategory	CBSS-315749.4.peg.3658	Glycine cleavage system H protein
A and B	Clustering-based subsystems	no subcategory	CBSS-315749.4.peg.3658	Thioredoxin
A and B	Clustering-based subsystems	no subcategory	CBSS-315749.4.peg.3658	Toprim domain protein
A and B	Clustering-based subsystems	no subcategory	CBSS-316057.3.peg.563	Cytochrome c oxidase polypeptide II (EC 1.9.3.1)
A and B	Clustering-based subsystems	no subcategory	CBSS-316057.3.peg.563	Cytochrome c oxidase polypeptide III (EC 1.9.3.1)
A and B	Clustering-based subsystems	no subcategory	CBSS-349161.4.peg.2417	DNA primase (EC 2.7.7.-)
A and B	Clustering-based subsystems	no subcategory	CBSS-349161.4.peg.2417	RNA polymerase sigma factor RpoD
A and B	Clustering-based subsystems	no subcategory	CBSS-350688.3.peg.1509	COG2740: Predicted nucleic-acid-binding protein implicated in transcription termination
A and B	Clustering-based subsystems	no subcategory	CBSS-350688.3.peg.1509	DNA polymerase III alpha subunit (EC 2.7.7.7)
A and B	Clustering-based subsystems	no subcategory	CBSS-350688.3.peg.1509	FIG007013: polysaccharide deacetylase, putative
A and B	Clustering-based subsystems	no subcategory	CBSS-350688.3.peg.1509	FIG007959: peptidase, M16 family
A and B	Clustering-based subsystems	no subcategory	CBSS-350688.3.peg.1509	FMN adenylyltransferase (EC 2.7.7.2)
A and B	Clustering-based subsystems	no subcategory	CBSS-350688.3.peg.1509	Polyribonucleotide nucleotidyltransferase (EC 2.7.7.8)
A and B	Clustering-based subsystems	no subcategory	CBSS-350688.3.peg.1509	Riboflavin kinase (EC 2.7.1.26)
A and B	Clustering-based subsystems	no subcategory	CBSS-350688.3.peg.1509	Ribosome-binding factor A
A and B	Clustering-based subsystems	no subcategory	CBSS-350688.3.peg.1509	Transcription termination protein NusA
A and B	Clustering-based subsystems	no subcategory	CBSS-350688.3.peg.1509	Translation initiation factor 2
A and B	Clustering-based subsystems	no subcategory	CBSS-350688.3.peg.1509	YlxP-like protein
A and B	Clustering-based subsystems	no subcategory	CBSS-350688.3.peg.1509	tRNA pseudouridine synthase B (EC 4.2.1.70)
A and B	Clustering-based subsystems	no subcategory	CBSS-393131.3.peg.612	Putative metallopeptidase (Zinc) SprT family
A and B	Clustering-based subsystems	no subcategory	CBSS-393131.3.peg.612	Transcription accessory protein (S1 RNA-binding domain)
A and B	Clustering-based subsystems	no subcategory	CBSS-393133.3.peg.2787	Thymidylate kinase (EC 2.7.4.9)
A and B	Clustering-based subsystems	no subcategory	CBSS-393133.3.peg.2787	protein from nitrogen regulatory protein P-II (GLNB) family, ortholog YAAQ B. subtilis
A and B	Clustering-based subsystems	no subcategory	CBSS-56780.10.peg.1536	Membrane protein containing HD superfamily hydrolase domain, YQFF ortholog
A and B	Clustering-based subsystems	no subcategory	CBSS-56780.10.peg.1536	Metal-dependent hydrolase YbeY, involved in rRNA and/or ribosome maturation and assembly
A and B	Clustering-based subsystems	no subcategory	CBSS-56780.10.peg.1536	Phosphate starvation-inducible protein PhoH, predicted ATPase
A and B	Clustering-based subsystems	no subcategory	DNA gyrase subunits	DNA gyrase subunit A (EC 5.99.1.3)
A and B	Clustering-based subsystems	no subcategory	DNA gyrase subunits	DNA gyrase subunit B (EC 5.99.1.3)
A and B	Clustering-based subsystems	no subcategory	DNA replication cluster 1	Chromosomal replication initiator protein DnaA
A and B	Clustering-based subsystems	no subcategory	DNA replication cluster 1	DNA gyrase subunit A (EC 5.99.1.3)
A and B	Clustering-based subsystems	no subcategory	DNA replication cluster 1	DNA gyrase subunit B (EC 5.99.1.3)
A and B	Clustering-based subsystems	no subcategory	DNA replication cluster 1	DNA polymerase III beta subunit (EC 2.7.7.7)
A and B	Clustering-based subsystems	no subcategory	DNA replication cluster 1	DNA recombination and repair protein RecF
A and B	Clustering-based subsystems	no subcategory	DNA replication cluster 1	OrfX
A and B	Clustering-based subsystems	no subcategory	DNA replication cluster 1	Ribosome-associated heat shock protein implicated in the recycling of the 50S subunit (S4 paralog)
A and B	Clustering-based subsystems	no subcategory	EC699-706	Allophanate hydrolase 2 subunit 1 (EC 3.5.1.54)
A and B	Clustering-based subsystems	no subcategory	EC699-706	Allophanate hydrolase 2 subunit 2 (EC 3.5.1.54)
A and B	Clustering-based subsystems	no subcategory	EC699-706	Lactam utilization protein LamB
A and B	Clustering-based subsystems	no subcategory	Glycyl-tRNA synthetase containing cluster	DNA recombination and repair protein RecO
A and B	Clustering-based subsystems	no subcategory	Glycyl-tRNA synthetase containing cluster	GTP-binding protein Era
A and B	Clustering-based subsystems	no subcategory	Glycyl-tRNA synthetase containing cluster	Glycyl-tRNA synthetase alpha chain (EC 6.1.1.14)
A and B	Clustering-based subsystems	no subcategory	Glycyl-tRNA synthetase containing cluster	Glycyl-tRNA synthetase beta chain (EC 6.1.1.14)
A and B	Clustering-based subsystems	no subcategory	Glycyl-tRNA synthetase containing cluster	Metal-dependent hydrolase YbeY, involved in rRNA and/or ribosome maturation and assembly
A and B	Clustering-based subsystems	no subcategory	Glycyl-tRNA synthetase containing cluster	Phosphate starvation-inducible protein PhoH, predicted ATPase
A and B	Clustering-based subsystems	no subcategory	KH domain RNA binding protein YlqC	16S rRNA processing protein RimM
A and B	Clustering-based subsystems	no subcategory	KH domain RNA binding protein YlqC	KH domain RNA binding protein YlqC
A and B	Clustering-based subsystems	no subcategory	KH domain RNA binding protein YlqC	SSU ribosomal protein S16p
A and B	Clustering-based subsystems	no subcategory	LMPTP YfkJ cluster	Hypothetical protein YfkI
A and B	Clustering-based subsystems	no subcategory	LMPTP YfkJ cluster	Low molecular weight protein tyrosine phosphatase (EC 3.1.3.48)
A and B	Clustering-based subsystems	no subcategory	NusA-TFII Cluster	COG2740: Predicted nucleic-acid-binding protein implicated in transcription termination
A and B	Clustering-based subsystems	no subcategory	NusA-TFII Cluster	Ribosome-binding factor A
A and B	Clustering-based subsystems	no subcategory	NusA-TFII Cluster	Transcription termination protein NusA
A and B	Clustering-based subsystems	no subcategory	NusA-TFII Cluster	Translation initiation factor 2
A and B	Clustering-based subsystems	no subcategory	NusA-TFII Cluster	YlxP-like protein
A and B	Clustering-based subsystems	no subcategory	Peptidyl-prolyl cis-trans isomerase containing cluster	FIG056164: rhomboid family serine protease
A and B	Clustering-based subsystems	no subcategory	Peptidyl-prolyl cis-trans isomerase containing cluster	Peptidyl-prolyl cis-trans isomerase (EC 5.2.1.8)
A and B	Clustering-based subsystems	no subcategory	Purine salvage cluster	Exodeoxyribonuclease VII large subunit (EC 3.1.11.6)
A and B	Clustering-based subsystems	no subcategory	Purine salvage cluster	Exodeoxyribonuclease VII small subunit (EC 3.1.11.6)
A and B	Clustering-based subsystems	no subcategory	Purine salvage cluster	Inosine-5&#39;-monophosphate dehydrogenase (EC 1.1.1.205)
A and B	Clustering-based subsystems	no subcategory	Ribosome recycling related cluster	Ribosome recycling factor
A and B	Clustering-based subsystems	no subcategory	Ribosome recycling related cluster	SSU ribosomal protein S2p (SAe)
A and B	Clustering-based subsystems	no subcategory	Ribosome recycling related cluster	Translation elongation factor Ts
A and B	Clustering-based subsystems	no subcategory	Stationary phase repair cluster	2-C-methyl-D-erythritol 2,4-cyclodiphosphate synthase (EC 4.6.1.12)
A and B	Clustering-based subsystems	no subcategory	Stationary phase repair cluster	2-C-methyl-D-erythritol 4-phosphate cytidylyltransferase (EC 2.7.7.60)
A and B	Clustering-based subsystems	no subcategory	Stationary phase repair cluster	Cell division protein DivIC (FtsB), stabilizes FtsL against RasP cleavage
A and B	Clustering-based subsystems	no subcategory	Stationary phase repair cluster	Cell division protein FtsL
A	Clustering-based subsystems	no subcategory	CBSS-176299.4.peg.1996A	Bis(5&#39;-nucleosyl)-tetraphosphatase (asymmetrical) (EC 3.6.1.17)
A	Clustering-based subsystems	no subcategory	CBSS-266117.6.peg.1260	16S rRNA (guanine(966)-N(2))-methyltransferase (EC 2.1.1.171)
A	Clustering-based subsystems	no subcategory	CBSS-350688.3.peg.1509	SSU ribosomal protein S15p (S13e)
A	Clustering-based subsystems	no subcategory	LMPTP YfkJ cluster	Inner membrane protein YihY, formerly thought to be RNase BN
A	Clustering-based subsystems	no subcategory	Sigma-B stress response cluster 1	Anti-sigma B factor RsbT
B	Clustering-based subsystems	no subcategory	A cluster relating to Tryptophanyl-tRNA synthetase	FIG004556: membrane metalloprotease
B	Clustering-based subsystems	no subcategory	A cluster relating to Tryptophanyl-tRNA synthetase	tRNA nucleotidyltransferase (EC 2.7.7.21) (EC 2.7.7.25)
B	Clustering-based subsystems	no subcategory	An Fe-S oxireductase coupled with a methyltransferase	COG1242: Predicted Fe-S oxidoreductase
B	Clustering-based subsystems	no subcategory	An Fe-S oxireductase coupled with a methyltransferase	SAM-dependent methyltransferase, MraW methylase family (EC 2.1.1.-)
B	Clustering-based subsystems	no subcategory	Bacterial Cell Division	Cell division protein FtsH (EC 3.4.24.-)
B	Clustering-based subsystems	no subcategory	Bacterial Cell Division	Cell division protein FtsK
B	Clustering-based subsystems	no subcategory	Bacterial Cell Division	Cell division protein FtsW
B	Clustering-based subsystems	no subcategory	Bacterial Cell Division	Cell division protein FtsX
B	Clustering-based subsystems	no subcategory	Bacterial Cell Division	Cell division protein FtsZ (EC 3.4.24.-)
B	Clustering-based subsystems	no subcategory	Bacterial Cell Division	Cell division transporter, ATP-binding protein FtsE (TC 3.A.5.1.1)
B	Clustering-based subsystems	no subcategory	Bacterial Cell Division	Signal recognition particle receptor protein FtsY (=alpha subunit) (TC 3.A.5.1.1)
B	Clustering-based subsystems	no subcategory	Bacterial RNA-metabolizing Zn-dependent hydrolases	Ribosomal-protein-S18p-alanine acetyltransferase (EC 2.3.1.-)
B	Clustering-based subsystems	no subcategory	Bacterial RNA-metabolizing Zn-dependent hydrolases	Trk system potassium uptake protein TrkA
B	Clustering-based subsystems	no subcategory	Bacterial RNA-metabolizing Zn-dependent hydrolases	TsaB protein, required for threonylcarbamoyladenosine (t(6)A) formation in tRNA
B	Clustering-based subsystems	no subcategory	Bacterial RNA-metabolizing Zn-dependent hydrolases	TsaD/Kae1/Qri7 protein, required for threonylcarbamoyladenosine t(6)A37 formation in tRNA
B	Clustering-based subsystems	no subcategory	CBSS-1313.3.peg.147	FIG006438: hypothetical protein
B	Clustering-based subsystems	no subcategory	CBSS-138119.3.peg.2719	FIG146085: 3&#39;-to-5&#39; oligoribonuclease A, Bacillus type
B	Clustering-based subsystems	no subcategory	CBSS-158878.1.peg.567	FIG011895: hypothetical protein
B	Clustering-based subsystems	no subcategory	CBSS-158878.1.peg.567	FIG013761: LmbE family protein
B	Clustering-based subsystems	no subcategory	CBSS-176279.3.peg.1262	Hypothetical protein SAV1839
B	Clustering-based subsystems	no subcategory	CBSS-176279.3.peg.1262	Hypothetical protein SAV1840
B	Clustering-based subsystems	no subcategory	CBSS-211586.1.peg.2832	Preprotein translocase subunit YajC (TC 3.A.5.1.1)
B	Clustering-based subsystems	no subcategory	CBSS-211586.1.peg.2832	Protein-export membrane protein SecD (TC 3.A.5.1.1)
B	Clustering-based subsystems	no subcategory	CBSS-211586.1.peg.2832	Protein-export membrane protein SecF (TC 3.A.5.1.1)
B	Clustering-based subsystems	no subcategory	CBSS-211586.1.peg.2832	S-adenosylmethionine:tRNA ribosyltransferase-isomerase (EC 5.-.-.-)
B	Clustering-based subsystems	no subcategory	CBSS-211586.1.peg.2832	tRNA-guanine transglycosylase (EC 2.4.2.29)
B	Clustering-based subsystems	no subcategory	CBSS-224308.1.peg.3555	Transcriptional regulator DegU, LuxR family
B	Clustering-based subsystems	no subcategory	CBSS-227882.1.peg.6980	Division initiation protein
B	Clustering-based subsystems	no subcategory	CBSS-227882.1.peg.6980	FIG025307: hypothetical protein
B	Clustering-based subsystems	no subcategory	CBSS-227882.1.peg.6980	YLXX protein
B	Clustering-based subsystems	no subcategory	CBSS-279010.5.peg.1134	FIG004131: Transcriptional regulator, ArsR family
B	Clustering-based subsystems	no subcategory	CBSS-279010.5.peg.1134	FIG038982: hypothetical protein
B	Clustering-based subsystems	no subcategory	CBSS-279010.5.peg.1697	FIG011856: hypothetical protein
B	Clustering-based subsystems	no subcategory	CBSS-279010.5.peg.3166	FIG013268: hypothetical protein
B	Clustering-based subsystems	no subcategory	CBSS-279010.5.peg.3166	Putative symporter YjcG
B	Clustering-based subsystems	no subcategory	CBSS-279010.5.peg.587	hypothetical protein possibly connected to lactam utilization and allophanate hydrolase
B	Clustering-based subsystems	no subcategory	CBSS-312309.3.peg.1965	Uridine monophosphate kinase (EC 2.7.4.22)
B	Clustering-based subsystems	no subcategory	CBSS-314276.3.peg.1499	Ribosomal large subunit pseudouridine synthase B (EC 4.2.1.70)
B	Clustering-based subsystems	no subcategory	CBSS-315749.4.peg.3658	FIG109201: Hypothetical protein
B	Clustering-based subsystems	no subcategory	CBSS-323097.3.peg.2594	FIG003307: hypothetical protein
B	Clustering-based subsystems	no subcategory	CBSS-323097.3.peg.2594	FIG004453: protein YceG like
B	Clustering-based subsystems	no subcategory	CBSS-323097.3.peg.2594	Protein YicC
B	Clustering-based subsystems	no subcategory	CBSS-331978.3.peg.2915	Preprotein translocase subunit SecG (TC 3.A.5.1.1)
B	Clustering-based subsystems	no subcategory	CBSS-349161.4.peg.2417	Putative tRNA-m1A22 methylase
B	Clustering-based subsystems	no subcategory	CBSS-349161.4.peg.2427	ATP/GTP-binding protein, SA1392 homolog
B	Clustering-based subsystems	no subcategory	CBSS-349161.4.peg.2427	CBS domain protein, lmo1865 homolog
B	Clustering-based subsystems	no subcategory	CBSS-349161.4.peg.2427	Pyruvate,phosphate dikinase (EC 2.7.9.1)
B	Clustering-based subsystems	no subcategory	CBSS-350688.3.peg.1509	Dipicolinate synthase subunit A (EC 4.2.1.52)
B	Clustering-based subsystems	no subcategory	CBSS-350688.3.peg.1509	FIG000325: clustered with transcription termination protein NusA
B	Clustering-based subsystems	no subcategory	CBSS-350688.3.peg.1509	FIG007697: hypothetical protein
B	Clustering-based subsystems	no subcategory	CBSS-350688.3.peg.1509	ribosomal protein L7Ae family protein
B	Clustering-based subsystems	no subcategory	CBSS-370552.3.peg.1240	FIG006988: Lipase/Acylhydrolase with GDSL-like motif
B	Clustering-based subsystems	no subcategory	CBSS-393121.3.peg.1913	(S)-3-O-geranylgeranylglyceryl phosphate synthase
B	Clustering-based subsystems	no subcategory	CBSS-393121.3.peg.1913	ATP-dependent DNA helicase UvrD/PcrA
B	Clustering-based subsystems	no subcategory	CBSS-393121.3.peg.1913	DNA ligase (EC 6.5.1.2)
B	Clustering-based subsystems	no subcategory	CBSS-56780.10.peg.1536	Magnesium and cobalt efflux protein CorC
B	Clustering-based subsystems	no subcategory	Cluster containing Alanyl-tRNA synthetase	Putative Holliday junction resolvase YggF
B	Clustering-based subsystems	no subcategory	Conserved gene cluster associated with Met-tRNA formyltransferase	50S ribosomal subunit maturation GTPase RbgA (B. subtilis YlqF)
B	Clustering-based subsystems	no subcategory	Conserved gene cluster associated with Met-tRNA formyltransferase	GTP-sensing transcriptional pleiotropic repressor codY
B	Clustering-based subsystems	no subcategory	Conserved gene cluster associated with Met-tRNA formyltransferase	Ribosomal RNA large subunit methyltransferase N (EC 2.1.1.-)
B	Clustering-based subsystems	no subcategory	Conserved gene cluster associated with Met-tRNA formyltransferase	tRNA:m(5)U-54 MTase gid
B	Clustering-based subsystems	no subcategory	DNA replication cluster 1	FIG002958: hypothetical protein
B	Clustering-based subsystems	no subcategory	Glycyl-tRNA synthetase containing cluster	Zinc uptake regulation protein ZUR
B	Clustering-based subsystems	no subcategory	LMPTP YfkJ cluster	Hypothetical protein YfkK
B	Clustering-based subsystems	no subcategory	LSU ribosomal proteins cluster	LSU ribosomal protein L7/L12 (P1/P2)
B	Clustering-based subsystems	no subcategory	LSU ribosomal proteins cluster	Preprotein translocase subunit SecE (TC 3.A.5.1.1)
B	Clustering-based subsystems	no subcategory	Stationary phase repair cluster	FIG139438: lipoprotein B
B	Clustering-based subsystems	no subcategory	TPR-repeat-containing protein cluster 1	FIG003190: hypothetical protein co-occurring with TPR domain protein
B	Clustering-based subsystems	no subcategory	TPR-repeat-containing protein cluster 1	FIG013069: hypothetical protein co-occurring with TPR domain protein
B	Clustering-based subsystems	no subcategory	Transcription repair cluster	Short-chain dehydrogenase/reductase SDR
B	Clustering-based subsystems	proteosome related	Cluster-based Subsystem Grouping Hypotheticals - perhaps Proteosome Related	Twin-arginine translocation protein TatA
B	Clustering-based subsystems	proteosome related	Cluster-based Subsystem Grouping Hypotheticals - perhaps Proteosome Related	Twin-arginine translocation protein TatC
B	Clustering-based subsystems	recX and regulatory cluster	CBSS-261594.1.peg.788	Cell division inhibitor
B	Clustering-based subsystems	recX and regulatory cluster	CBSS-261594.1.peg.788	Cysteinyl-tRNA synthetase related protein
A and B	Cofactors, Vitamins, Prosthetic Groups, Pigments	Biotin	Biotin biosynthesis	3-ketoacyl-CoA thiolase (EC 2.3.1.16)
A and B	Cofactors, Vitamins, Prosthetic Groups, Pigments	Biotin	Biotin biosynthesis	Biotin operon repressor
A and B	Cofactors, Vitamins, Prosthetic Groups, Pigments	Biotin	Biotin biosynthesis	Biotin synthase (EC 2.8.1.6)
A and B	Cofactors, Vitamins, Prosthetic Groups, Pigments	Biotin	Biotin biosynthesis	Long-chain-fatty-acid--CoA ligase (EC 6.2.1.3)
A and B	Cofactors, Vitamins, Prosthetic Groups, Pigments	Biotin	Biotin biosynthesis	Substrate-specific component BioY of biotin ECF transporter
A and B	Cofactors, Vitamins, Prosthetic Groups, Pigments	Biotin	Biotin biosynthesis Experimental	Biotin synthase (EC 2.8.1.6)
A	Cofactors, Vitamins, Prosthetic Groups, Pigments	Biotin	Biotin biosynthesis Experimental	Competence protein F homolog, phosphoribosyltransferase domain
B	Cofactors, Vitamins, Prosthetic Groups, Pigments	Biotin	Biotin biosynthesis	8-amino-7-oxononanoate synthase (EC 2.3.1.47)
B	Cofactors, Vitamins, Prosthetic Groups, Pigments	Biotin	Biotin biosynthesis	Adenosylmethionine-8-amino-7-oxononanoate aminotransferase (EC 2.6.1.62)
B	Cofactors, Vitamins, Prosthetic Groups, Pigments	Biotin	Biotin biosynthesis	Dethiobiotin synthetase (EC 6.3.3.3)
B	Cofactors, Vitamins, Prosthetic Groups, Pigments	Biotin	Biotin biosynthesis	Pimeloyl-CoA synthase (EC 6.2.1.14)
B	Cofactors, Vitamins, Prosthetic Groups, Pigments	Biotin	Biotin biosynthesis	predicted biotin regulatory protein BioR (GntR family)
A and B	Cofactors, Vitamins, Prosthetic Groups, Pigments	Coenzyme A	Coenzyme A Biosynthesis	2-dehydropantoate 2-reductase (EC 1.1.1.169)
A and B	Cofactors, Vitamins, Prosthetic Groups, Pigments	Coenzyme A	Coenzyme A Biosynthesis	3-methyl-2-oxobutanoate hydroxymethyltransferase (EC 2.1.2.11)
A and B	Cofactors, Vitamins, Prosthetic Groups, Pigments	Coenzyme A	Coenzyme A Biosynthesis	Aspartate 1-decarboxylase (EC 4.1.1.11)
A and B	Cofactors, Vitamins, Prosthetic Groups, Pigments	Coenzyme A	Coenzyme A Biosynthesis	Dephospho-CoA kinase (EC 2.7.1.24)
A and B	Cofactors, Vitamins, Prosthetic Groups, Pigments	Coenzyme A	Coenzyme A Biosynthesis	Pantoate--beta-alanine ligase (EC 6.3.2.1)
A and B	Cofactors, Vitamins, Prosthetic Groups, Pigments	Coenzyme A	Coenzyme A Biosynthesis	Pantothenate kinase (EC 2.7.1.33)
A and B	Cofactors, Vitamins, Prosthetic Groups, Pigments	Coenzyme A	Coenzyme A Biosynthesis	Pantothenate kinase type III, CoaX-like (EC 2.7.1.33)
A and B	Cofactors, Vitamins, Prosthetic Groups, Pigments	Coenzyme A	Coenzyme A Biosynthesis	Phosphopantetheine adenylyltransferase (EC 2.7.7.3)
A and B	Cofactors, Vitamins, Prosthetic Groups, Pigments	Coenzyme A	Coenzyme A Biosynthesis	Phosphopantothenoylcysteine decarboxylase (EC 4.1.1.36)
A and B	Cofactors, Vitamins, Prosthetic Groups, Pigments	Coenzyme A	Coenzyme A Biosynthesis	Phosphopantothenoylcysteine synthetase (EC 6.3.2.5)
A and B	Cofactors, Vitamins, Prosthetic Groups, Pigments	Coenzyme A	Coenzyme A Biosynthesis cluster	3-methyl-2-oxobutanoate hydroxymethyltransferase (EC 2.1.2.11)
A and B	Cofactors, Vitamins, Prosthetic Groups, Pigments	Coenzyme A	Coenzyme A Biosynthesis cluster	Aspartate 1-decarboxylase (EC 4.1.1.11)
A and B	Cofactors, Vitamins, Prosthetic Groups, Pigments	Coenzyme A	Coenzyme A Biosynthesis cluster	Pantoate--beta-alanine ligase (EC 6.3.2.1)
A and B	Cofactors, Vitamins, Prosthetic Groups, Pigments	Coenzyme A	Coenzyme A Biosynthesis cluster	Pantothenate kinase type III, CoaX-like (EC 2.7.1.33)
A and B	Cofactors, Vitamins, Prosthetic Groups, Pigments	Folate and pterines	5-FCL-like protein	5,10-methylenetetrahydrofolate reductase (EC 1.5.1.20)
A and B	Cofactors, Vitamins, Prosthetic Groups, Pigments	Folate and pterines	5-FCL-like protein	5-formyltetrahydrofolate cyclo-ligase (EC 6.3.3.2)
A and B	Cofactors, Vitamins, Prosthetic Groups, Pigments	Folate and pterines	5-FCL-like protein	Alcohol dehydrogenase (EC 1.1.1.1)
A and B	Cofactors, Vitamins, Prosthetic Groups, Pigments	Folate and pterines	5-FCL-like protein	Dihydrofolate reductase (EC 1.5.1.3)
A and B	Cofactors, Vitamins, Prosthetic Groups, Pigments	Folate and pterines	5-FCL-like protein	Dihydrolipoamide acetyltransferase component of pyruvate dehydrogenase complex (EC 2.3.1.12)
A and B	Cofactors, Vitamins, Prosthetic Groups, Pigments	Folate and pterines	5-FCL-like protein	Formyltetrahydrofolate deformylase (EC 3.5.1.10)
A and B	Cofactors, Vitamins, Prosthetic Groups, Pigments	Folate and pterines	5-FCL-like protein	Hydroxyethylthiazole kinase (EC 2.7.1.50)
A and B	Cofactors, Vitamins, Prosthetic Groups, Pigments	Folate and pterines	5-FCL-like protein	Isocitrate dehydrogenase [NADP] (EC 1.1.1.42)
A and B	Cofactors, Vitamins, Prosthetic Groups, Pigments	Folate and pterines	5-FCL-like protein	Methylenetetrahydrofolate dehydrogenase (NADP+) (EC 1.5.1.5)
A and B	Cofactors, Vitamins, Prosthetic Groups, Pigments	Folate and pterines	5-FCL-like protein	Phosphoribosylaminoimidazolecarboxamide formyltransferase (EC 2.1.2.3)
A and B	Cofactors, Vitamins, Prosthetic Groups, Pigments	Folate and pterines	5-FCL-like protein	Phosphoribosylglycinamide formyltransferase (EC 2.1.2.2)
A and B	Cofactors, Vitamins, Prosthetic Groups, Pigments	Folate and pterines	5-FCL-like protein	Serine hydroxymethyltransferase (EC 2.1.2.1)
A and B	Cofactors, Vitamins, Prosthetic Groups, Pigments	Folate and pterines	5-FCL-like protein	Thiamin-phosphate pyrophosphorylase (EC 2.5.1.3)
A and B	Cofactors, Vitamins, Prosthetic Groups, Pigments	Folate and pterines	5-FCL-like protein	Thiamine-monophosphate kinase (EC 2.7.4.16)
A and B	Cofactors, Vitamins, Prosthetic Groups, Pigments	Folate and pterines	Folate Biosynthesis	2-amino-4-hydroxy-6-hydroxymethyldihydropteridine pyrophosphokinase (EC 2.7.6.3)
A and B	Cofactors, Vitamins, Prosthetic Groups, Pigments	Folate and pterines	Folate Biosynthesis	5-formyltetrahydrofolate cyclo-ligase (EC 6.3.3.2)
A and B	Cofactors, Vitamins, Prosthetic Groups, Pigments	Folate and pterines	Folate Biosynthesis	Aminodeoxychorismate lyase (EC 4.1.3.38)
A and B	Cofactors, Vitamins, Prosthetic Groups, Pigments	Folate and pterines	Folate Biosynthesis	Dihydrofolate reductase (EC 1.5.1.3)
A and B	Cofactors, Vitamins, Prosthetic Groups, Pigments	Folate and pterines	Folate Biosynthesis	Dihydrofolate synthase (EC 6.3.2.12)
A and B	Cofactors, Vitamins, Prosthetic Groups, Pigments	Folate and pterines	Folate Biosynthesis	Dihydroneopterin aldolase (EC 4.1.2.25)
A and B	Cofactors, Vitamins, Prosthetic Groups, Pigments	Folate and pterines	Folate Biosynthesis	Dihydropteroate synthase (EC 2.5.1.15)
A and B	Cofactors, Vitamins, Prosthetic Groups, Pigments	Folate and pterines	Folate Biosynthesis	Folylpolyglutamate synthase (EC 6.3.2.17)
A and B	Cofactors, Vitamins, Prosthetic Groups, Pigments	Folate and pterines	Folate Biosynthesis	GTP cyclohydrolase I (EC 3.5.4.16) type 1
A and B	Cofactors, Vitamins, Prosthetic Groups, Pigments	Folate and pterines	Folate Biosynthesis	Para-aminobenzoate synthase, amidotransferase component (EC 2.6.1.85)
A and B	Cofactors, Vitamins, Prosthetic Groups, Pigments	Folate and pterines	Folate Biosynthesis	Para-aminobenzoate synthase, aminase component (EC 2.6.1.85)
A and B	Cofactors, Vitamins, Prosthetic Groups, Pigments	Folate and pterines	Folate Biosynthesis	Thymidylate synthase (EC 2.1.1.45)
A and B	Cofactors, Vitamins, Prosthetic Groups, Pigments	Folate and pterines	Folate biosynthesis cluster	2-amino-4-hydroxy-6-hydroxymethyldihydropteridine pyrophosphokinase (EC 2.7.6.3)
A and B	Cofactors, Vitamins, Prosthetic Groups, Pigments	Folate and pterines	Folate biosynthesis cluster	Aspartate 1-decarboxylase (EC 4.1.1.11)
A and B	Cofactors, Vitamins, Prosthetic Groups, Pigments	Folate and pterines	Folate biosynthesis cluster	Dihydroneopterin aldolase (EC 4.1.2.25)
A and B	Cofactors, Vitamins, Prosthetic Groups, Pigments	Folate and pterines	Folate biosynthesis cluster	Dihydropteroate synthase (EC 2.5.1.15)
A and B	Cofactors, Vitamins, Prosthetic Groups, Pigments	Folate and pterines	Folate biosynthesis cluster	GTP cyclohydrolase I (EC 3.5.4.16) type 1
A and B	Cofactors, Vitamins, Prosthetic Groups, Pigments	Folate and pterines	Folate biosynthesis cluster	Hypoxanthine-guanine phosphoribosyltransferase (EC 2.4.2.8)
A and B	Cofactors, Vitamins, Prosthetic Groups, Pigments	Folate and pterines	Folate biosynthesis cluster	Pantoate--beta-alanine ligase (EC 6.3.2.1)
A and B	Cofactors, Vitamins, Prosthetic Groups, Pigments	Folate and pterines	Folate biosynthesis cluster	tRNA(Ile)-lysidine synthetase (EC 6.3.4.19)
A	Cofactors, Vitamins, Prosthetic Groups, Pigments	Folate and pterines	Folate biosynthesis cluster	transmembrane protein, distant homology with ydbS
B	Cofactors, Vitamins, Prosthetic Groups, Pigments	Folate and pterines	5-FCL-like protein	Butyryl-CoA dehydrogenase (EC 1.3.8.1)
B	Cofactors, Vitamins, Prosthetic Groups, Pigments	Folate and pterines	5-FCL-like protein	Phosphomethylpyrimidine kinase (EC 2.7.4.7)
B	Cofactors, Vitamins, Prosthetic Groups, Pigments	Folate and pterines	5-FCL-like protein	Succinate dehydrogenase iron-sulfur protein (EC 1.3.99.1)
B	Cofactors, Vitamins, Prosthetic Groups, Pigments	Folate and pterines	5-FCL-like protein	Thiaminase II (EC 3.5.99.2)
B	Cofactors, Vitamins, Prosthetic Groups, Pigments	Folate and pterines	Folate Biosynthesis	GTP cyclohydrolase I (EC 3.5.4.16) type 2
B	Cofactors, Vitamins, Prosthetic Groups, Pigments	Folate and pterines	Molybdenum cofactor biosynthesis	FIG060329: MOSC domain protein
B	Cofactors, Vitamins, Prosthetic Groups, Pigments	Folate and pterines	Molybdenum cofactor biosynthesis	Molybdenum ABC transporter, periplasmic molybdenum-binding protein ModA (TC 3.A.1.8.1)
B	Cofactors, Vitamins, Prosthetic Groups, Pigments	Folate and pterines	Molybdenum cofactor biosynthesis	Molybdenum cofactor biosynthesis protein MoaA
B	Cofactors, Vitamins, Prosthetic Groups, Pigments	Folate and pterines	Molybdenum cofactor biosynthesis	Molybdenum cofactor biosynthesis protein MoaC
B	Cofactors, Vitamins, Prosthetic Groups, Pigments	Folate and pterines	Molybdenum cofactor biosynthesis	Molybdenum cofactor biosynthesis protein MoaD
B	Cofactors, Vitamins, Prosthetic Groups, Pigments	Folate and pterines	Molybdenum cofactor biosynthesis	Molybdenum cofactor biosynthesis protein MoaE
B	Cofactors, Vitamins, Prosthetic Groups, Pigments	Folate and pterines	Molybdenum cofactor biosynthesis	Molybdenum transport system permease protein ModB (TC 3.A.1.8.1)
B	Cofactors, Vitamins, Prosthetic Groups, Pigments	Folate and pterines	Molybdenum cofactor biosynthesis	Molybdopterin biosynthesis protein MoeA
B	Cofactors, Vitamins, Prosthetic Groups, Pigments	Folate and pterines	Molybdenum cofactor biosynthesis	Molybdopterin biosynthesis protein MoeB
B	Cofactors, Vitamins, Prosthetic Groups, Pigments	Folate and pterines	Molybdenum cofactor biosynthesis	Molybdopterin-guanine dinucleotide biosynthesis protein MobA
A and B	Cofactors, Vitamins, Prosthetic Groups, Pigments	Lipoic acid	Lipoic acid metabolism	Lipoate-protein ligase A
B	Cofactors, Vitamins, Prosthetic Groups, Pigments	Lipoic acid	Lipoic acid metabolism	Lipoate synthase
B	Cofactors, Vitamins, Prosthetic Groups, Pigments	Lipoic acid	Lipoic acid metabolism	Protein:protein lipoyl transferase
A and B	Cofactors, Vitamins, Prosthetic Groups, Pigments	NAD and NADP	NAD and NADP cofactor biosynthesis global	ADP-ribose pyrophosphatase (EC 3.6.1.13)
A and B	Cofactors, Vitamins, Prosthetic Groups, Pigments	NAD and NADP	NAD and NADP cofactor biosynthesis global	Isochorismatase (EC 3.3.2.1) of siderophore biosynthesis
A and B	Cofactors, Vitamins, Prosthetic Groups, Pigments	NAD and NADP	NAD and NADP cofactor biosynthesis global	L-aspartate oxidase (EC 1.4.3.16)
A and B	Cofactors, Vitamins, Prosthetic Groups, Pigments	NAD and NADP	NAD and NADP cofactor biosynthesis global	N-Ribosylnicotinamide phosphorylase (EC 2.4.2.1)
A and B	Cofactors, Vitamins, Prosthetic Groups, Pigments	NAD and NADP	NAD and NADP cofactor biosynthesis global	NAD kinase (EC 2.7.1.23)
A and B	Cofactors, Vitamins, Prosthetic Groups, Pigments	NAD and NADP	NAD and NADP cofactor biosynthesis global	NAD synthetase (EC 6.3.1.5)
A and B	Cofactors, Vitamins, Prosthetic Groups, Pigments	NAD and NADP	NAD and NADP cofactor biosynthesis global	Niacin transporter NiaP
A and B	Cofactors, Vitamins, Prosthetic Groups, Pigments	NAD and NADP	NAD and NADP cofactor biosynthesis global	Nicotinamidase (EC 3.5.1.19)
A and B	Cofactors, Vitamins, Prosthetic Groups, Pigments	NAD and NADP	NAD and NADP cofactor biosynthesis global	Nicotinate-nucleotide adenylyltransferase (EC 2.7.7.18)
A and B	Cofactors, Vitamins, Prosthetic Groups, Pigments	NAD and NADP	NAD and NADP cofactor biosynthesis global	Quinolinate phosphoribosyltransferase [decarboxylating] (EC 2.4.2.19)
A and B	Cofactors, Vitamins, Prosthetic Groups, Pigments	NAD and NADP	NAD and NADP cofactor biosynthesis global	Quinolinate synthetase (EC 2.5.1.72)
A and B	Cofactors, Vitamins, Prosthetic Groups, Pigments	NAD and NADP	NAD and NADP cofactor biosynthesis global	Transcriptional repressor for NAD biosynthesis in gram-positives
B	Cofactors, Vitamins, Prosthetic Groups, Pigments	NAD and NADP	NAD and NADP cofactor biosynthesis global	C-terminal domain of CinA type S
B	Cofactors, Vitamins, Prosthetic Groups, Pigments	NAD and NADP	NAD and NADP cofactor biosynthesis global	Nicotinamidase/isochorismatase family protein
B	Cofactors, Vitamins, Prosthetic Groups, Pigments	NAD and NADP	NAD and NADP cofactor biosynthesis global	Nicotinate phosphoribosyltransferase (EC 2.4.2.11)
A and B	Cofactors, Vitamins, Prosthetic Groups, Pigments	Pyridoxine	Pyridoxin(Vitamin B6) Degradation Pathway	Hypothetical NagD-like phosphatase
A and B	Cofactors, Vitamins, Prosthetic Groups, Pigments	Pyridoxine	Pyridoxin (Vitamin B6) Biosynthesis	1-deoxy-D-xylulose 5-phosphate synthase (EC 2.2.1.7)
A and B	Cofactors, Vitamins, Prosthetic Groups, Pigments	Pyridoxine	Pyridoxin (Vitamin B6) Biosynthesis	D-3-phosphoglycerate dehydrogenase (EC 1.1.1.95)
A and B	Cofactors, Vitamins, Prosthetic Groups, Pigments	Pyridoxine	Pyridoxin (Vitamin B6) Biosynthesis	NAD-dependent glyceraldehyde-3-phosphate dehydrogenase (EC 1.2.1.12)
A and B	Cofactors, Vitamins, Prosthetic Groups, Pigments	Pyridoxine	Pyridoxin (Vitamin B6) Biosynthesis	Phosphoserine aminotransferase (EC 2.6.1.52)
A and B	Cofactors, Vitamins, Prosthetic Groups, Pigments	Pyridoxine	Pyridoxin (Vitamin B6) Biosynthesis	Predicted transcriptional regulator of pyridoxine metabolism
B	Cofactors, Vitamins, Prosthetic Groups, Pigments	Pyridoxine	Pyridoxin (Vitamin B6) Biosynthesis	Pyridoxamine 5&#39;-phosphate oxidase (EC 1.4.3.5)
B	Cofactors, Vitamins, Prosthetic Groups, Pigments	Pyridoxine	Pyridoxin (Vitamin B6) Biosynthesis	Pyridoxine biosynthesis glutamine amidotransferase, glutaminase subunit (EC 2.4.2.-)
B	Cofactors, Vitamins, Prosthetic Groups, Pigments	Pyridoxine	Pyridoxin (Vitamin B6) Biosynthesis	Pyridoxine biosynthesis glutamine amidotransferase, synthase subunit (EC 2.4.2.-)
A and B	Cofactors, Vitamins, Prosthetic Groups, Pigments	Quinone cofactors	Menaquinone and Phylloquinone Biosynthesis	1,4-dihydroxy-2-naphthoate polyprenyltransferase (EC 2.5.1.74)
A and B	Cofactors, Vitamins, Prosthetic Groups, Pigments	Quinone cofactors	Menaquinone and Phylloquinone Biosynthesis	2-succinyl-5-enolpyruvyl-6-hydroxy-3-cyclohexene-1-carboxylic-acid synthase (EC 2.2.1.9)
A and B	Cofactors, Vitamins, Prosthetic Groups, Pigments	Quinone cofactors	Menaquinone and Phylloquinone Biosynthesis	2-succinyl-6-hydroxy-2,4-cyclohexadiene-1-carboxylate synthase (EC 4.2.99.20)
A and B	Cofactors, Vitamins, Prosthetic Groups, Pigments	Quinone cofactors	Menaquinone and Phylloquinone Biosynthesis	Menaquinone-specific isochorismate synthase (EC 5.4.4.2)
A and B	Cofactors, Vitamins, Prosthetic Groups, Pigments	Quinone cofactors	Menaquinone and Phylloquinone Biosynthesis	Naphthoate synthase (EC 4.1.3.36)
A and B	Cofactors, Vitamins, Prosthetic Groups, Pigments	Quinone cofactors	Menaquinone and Phylloquinone Biosynthesis	O-succinylbenzoate synthase (EC 4.2.1.113)
A and B	Cofactors, Vitamins, Prosthetic Groups, Pigments	Quinone cofactors	Menaquinone and Phylloquinone Biosynthesis	O-succinylbenzoic acid--CoA ligase (EC 6.2.1.26)
A and B	Cofactors, Vitamins, Prosthetic Groups, Pigments	Quinone cofactors	Menaquinone and Phylloquinone Biosynthesis -- gjo	1,4-dihydroxy-2-naphthoate polyprenyltransferase (EC 2.5.1.74)
A and B	Cofactors, Vitamins, Prosthetic Groups, Pigments	Quinone cofactors	Menaquinone and Phylloquinone Biosynthesis -- gjo	2-succinyl-5-enolpyruvyl-6-hydroxy-3-cyclohexene-1-carboxylic-acid synthase (EC 2.2.1.9)
A and B	Cofactors, Vitamins, Prosthetic Groups, Pigments	Quinone cofactors	Menaquinone and Phylloquinone Biosynthesis -- gjo	2-succinyl-6-hydroxy-2,4-cyclohexadiene-1-carboxylate synthase (EC 4.2.99.20)
A and B	Cofactors, Vitamins, Prosthetic Groups, Pigments	Quinone cofactors	Menaquinone and Phylloquinone Biosynthesis -- gjo	Menaquinone-specific isochorismate synthase (EC 5.4.4.2)
A and B	Cofactors, Vitamins, Prosthetic Groups, Pigments	Quinone cofactors	Menaquinone and Phylloquinone Biosynthesis -- gjo	Naphthoate synthase (EC 4.1.3.36)
A and B	Cofactors, Vitamins, Prosthetic Groups, Pigments	Quinone cofactors	Menaquinone and Phylloquinone Biosynthesis -- gjo	O-succinylbenzoate synthase (EC 4.2.1.113)
A and B	Cofactors, Vitamins, Prosthetic Groups, Pigments	Quinone cofactors	Menaquinone and Phylloquinone Biosynthesis -- gjo	O-succinylbenzoic acid--CoA ligase (EC 6.2.1.26)
A and B	Cofactors, Vitamins, Prosthetic Groups, Pigments	Riboflavin, FMN, FAD	Flavodoxin	Flavodoxin
A and B	Cofactors, Vitamins, Prosthetic Groups, Pigments	Riboflavin, FMN, FAD	Riboflavin, FMN and FAD metabolism	3,4-dihydroxy-2-butanone 4-phosphate synthase (EC 4.1.99.12)
A and B	Cofactors, Vitamins, Prosthetic Groups, Pigments	Riboflavin, FMN, FAD	Riboflavin, FMN and FAD metabolism	5-amino-6-(5-phosphoribosylamino)uracil reductase (EC 1.1.1.193)
A and B	Cofactors, Vitamins, Prosthetic Groups, Pigments	Riboflavin, FMN, FAD	Riboflavin, FMN and FAD metabolism	6,7-dimethyl-8-ribityllumazine synthase (EC 2.5.1.78)
A and B	Cofactors, Vitamins, Prosthetic Groups, Pigments	Riboflavin, FMN, FAD	Riboflavin, FMN and FAD metabolism	Diaminohydroxyphosphoribosylaminopyrimidine deaminase (EC 3.5.4.26)
A and B	Cofactors, Vitamins, Prosthetic Groups, Pigments	Riboflavin, FMN, FAD	Riboflavin, FMN and FAD metabolism	FMN adenylyltransferase (EC 2.7.7.2)
A and B	Cofactors, Vitamins, Prosthetic Groups, Pigments	Riboflavin, FMN, FAD	Riboflavin, FMN and FAD metabolism	GTP cyclohydrolase II (EC 3.5.4.25)
A and B	Cofactors, Vitamins, Prosthetic Groups, Pigments	Riboflavin, FMN, FAD	Riboflavin, FMN and FAD metabolism	Riboflavin kinase (EC 2.7.1.26)
A and B	Cofactors, Vitamins, Prosthetic Groups, Pigments	Riboflavin, FMN, FAD	Riboflavin, FMN and FAD metabolism	Riboflavin synthase eubacterial/eukaryotic (EC 2.5.1.9)
A and B	Cofactors, Vitamins, Prosthetic Groups, Pigments	Riboflavin, FMN, FAD	Riboflavin, FMN and FAD metabolism	Substrate-specific component RibU of riboflavin ECF transporter
A and B	Cofactors, Vitamins, Prosthetic Groups, Pigments	Riboflavin, FMN, FAD	riboflavin to FAD	3,4-dihydroxy-2-butanone 4-phosphate synthase (EC 4.1.99.12)
A and B	Cofactors, Vitamins, Prosthetic Groups, Pigments	Riboflavin, FMN, FAD	riboflavin to FAD	FMN adenylyltransferase (EC 2.7.7.2)
A and B	Cofactors, Vitamins, Prosthetic Groups, Pigments	Riboflavin, FMN, FAD	riboflavin to FAD	Riboflavin kinase (EC 2.7.1.26)
A and B	Cofactors, Vitamins, Prosthetic Groups, Pigments	Riboflavin, FMN, FAD	riboflavin to FAD	Riboflavin synthase eubacterial/eukaryotic (EC 2.5.1.9)
A	Cofactors, Vitamins, Prosthetic Groups, Pigments	Riboflavin, FMN, FAD	Riboflavin, FMN and FAD metabolism in plants	Pseudouridine-5&#39; phosphatase (EC 3.1.3.-)
B	Cofactors, Vitamins, Prosthetic Groups, Pigments	Riboflavin, FMN, FAD	Flavodoxin	Flavodoxin 2
B	Cofactors, Vitamins, Prosthetic Groups, Pigments	Riboflavin, FMN, FAD	Flavodoxin	NAD(P)H oxidoreductase YRKL (EC 1.6.99.-)
B	Cofactors, Vitamins, Prosthetic Groups, Pigments	Riboflavin, FMN, FAD	Riboflavin, FMN and FAD metabolism	5-Amino-6-(5&#39;-phosphoribitylamino)uracil phosphatase
B	Cofactors, Vitamins, Prosthetic Groups, Pigments	Tetrapyrroles	Heme and Siroheme Biosynthesis	Coproporphyrinogen III oxidase, oxygen-independent (EC 1.3.99.22)
B	Cofactors, Vitamins, Prosthetic Groups, Pigments	Tetrapyrroles	Heme and Siroheme Biosynthesis	Ferrochelatase, protoheme ferro-lyase (EC 4.99.1.1)
B	Cofactors, Vitamins, Prosthetic Groups, Pigments	Tetrapyrroles	Heme and Siroheme Biosynthesis	Hemoprotein HemQ, essential component of heme biosynthetic pathway in Gram-positive bacteria
B	Cofactors, Vitamins, Prosthetic Groups, Pigments	Tetrapyrroles	Heme and Siroheme Biosynthesis	Sirohydrochlorin ferrochelatase (EC 4.99.1.4)
A and B	Cofactors, Vitamins, Prosthetic Groups, Pigments	no subcategory	Thiamin biosynthesis	1-deoxy-D-xylulose 5-phosphate synthase (EC 2.2.1.7)
A and B	Cofactors, Vitamins, Prosthetic Groups, Pigments	no subcategory	Thiamin biosynthesis	Glycine oxidase ThiO (EC 1.4.3.19)
A and B	Cofactors, Vitamins, Prosthetic Groups, Pigments	no subcategory	Thiamin biosynthesis	Hydroxyethylthiazole kinase (EC 2.7.1.50)
A and B	Cofactors, Vitamins, Prosthetic Groups, Pigments	no subcategory	Thiamin biosynthesis	Hydroxymethylpyrimidine ABC transporter, ATPase component
A and B	Cofactors, Vitamins, Prosthetic Groups, Pigments	no subcategory	Thiamin biosynthesis	Hydroxymethylpyrimidine ABC transporter, transmembrane component
A and B	Cofactors, Vitamins, Prosthetic Groups, Pigments	no subcategory	Thiamin biosynthesis	Substrate-specific component ThiT of thiamin ECF transporter
A and B	Cofactors, Vitamins, Prosthetic Groups, Pigments	no subcategory	Thiamin biosynthesis	Substrate-specific component YkoE of thiamin-regulated ECF transporter for HydroxyMethylPyrimidine
A and B	Cofactors, Vitamins, Prosthetic Groups, Pigments	no subcategory	Thiamin biosynthesis	Sulfur carrier protein ThiS
A and B	Cofactors, Vitamins, Prosthetic Groups, Pigments	no subcategory	Thiamin biosynthesis	Thiamin pyrophosphokinase (EC 2.7.6.2)
A and B	Cofactors, Vitamins, Prosthetic Groups, Pigments	no subcategory	Thiamin biosynthesis	Thiamin-phosphate pyrophosphorylase (EC 2.5.1.3)
A and B	Cofactors, Vitamins, Prosthetic Groups, Pigments	no subcategory	Thiamin biosynthesis	Thiamine-monophosphate kinase (EC 2.7.4.16)
A and B	Cofactors, Vitamins, Prosthetic Groups, Pigments	no subcategory	Thiamin biosynthesis	Transmembrane component YkoC of energizing module of thiamin-regulated ECF transporter for HydroxyMethylPyrimidine
B	Cofactors, Vitamins, Prosthetic Groups, Pigments	no subcategory	Thiamin biosynthesis	Additional substrate-binding component of thiamin-regulated ECF transporter for HydroxyMethylPyrimidine
B	Cofactors, Vitamins, Prosthetic Groups, Pigments	no subcategory	Thiamin biosynthesis	Sulfur carrier protein adenylyltransferase ThiF
B	Cofactors, Vitamins, Prosthetic Groups, Pigments	no subcategory	Thiamin biosynthesis	Thiazole biosynthesis protein ThiG
A and B	DNA Metabolism	DNA repair	DNA repair, UvrABC system	Excinuclease ABC subunit A
A and B	DNA Metabolism	DNA repair	DNA repair, UvrABC system	Excinuclease ABC subunit B
A and B	DNA Metabolism	DNA repair	DNA repair, UvrABC system	Excinuclease ABC subunit C
A and B	DNA Metabolism	DNA repair	DNA repair, bacterial	A/G-specific adenine glycosylase (EC 3.2.2.-)
A and B	DNA Metabolism	DNA repair	DNA repair, bacterial	DNA polymerase IV (EC 2.7.7.7)
A and B	DNA Metabolism	DNA repair	DNA repair, bacterial	DNA repair protein RadA
A and B	DNA Metabolism	DNA repair	DNA repair, bacterial	DNA repair protein RecN
A and B	DNA Metabolism	DNA repair	DNA repair, bacterial	Endonuclease IV (EC 3.1.21.2)
A and B	DNA Metabolism	DNA repair	DNA repair, bacterial	Endonuclease V (EC 3.1.21.7)
A and B	DNA Metabolism	DNA repair	DNA repair, bacterial	Exodeoxyribonuclease III (EC 3.1.11.2)
A and B	DNA Metabolism	DNA repair	DNA repair, bacterial	Exodeoxyribonuclease VII large subunit (EC 3.1.11.6)
A and B	DNA Metabolism	DNA repair	DNA repair, bacterial	Exodeoxyribonuclease VII small subunit (EC 3.1.11.6)
A and B	DNA Metabolism	DNA repair	DNA repair, bacterial	Exonuclease SbcC
A and B	DNA Metabolism	DNA repair	DNA repair, bacterial	Exonuclease SbcD
A and B	DNA Metabolism	DNA repair	DNA repair, bacterial	Methylated-DNA--protein-cysteine methyltransferase (EC 2.1.1.63)
A and B	DNA Metabolism	DNA repair	DNA repair, bacterial	RecA protein
A and B	DNA Metabolism	DNA repair	DNA repair, bacterial	SOS-response repressor and protease LexA (EC 3.4.21.88)
A and B	DNA Metabolism	DNA repair	DNA repair, bacterial	Single-stranded DNA-binding protein
A and B	DNA Metabolism	DNA repair	DNA repair, bacterial DinG and relatives	DinG family ATP-dependent helicase YoaA
A and B	DNA Metabolism	DNA repair	DNA repair, bacterial DinG and relatives	DinG family ATP-dependent helicase YpvA
A and B	DNA Metabolism	DNA repair	DNA repair, bacterial MutL-MutS system	DNA mismatch repair protein MutL
A and B	DNA Metabolism	DNA repair	DNA repair, bacterial MutL-MutS system	DNA mismatch repair protein MutS
A and B	DNA Metabolism	DNA repair	DNA repair, bacterial MutL-MutS system	Recombination inhibitory protein MutS2
A and B	DNA Metabolism	DNA repair	DNA repair, bacterial RecBCD pathway	RecD-like DNA helicase YrrC
A and B	DNA Metabolism	DNA repair	DNA repair, bacterial RecFOR pathway	ATP-dependent DNA helicase RecQ
A and B	DNA Metabolism	DNA repair	DNA repair, bacterial RecFOR pathway	DNA recombination and repair protein RecF
A and B	DNA Metabolism	DNA repair	DNA repair, bacterial RecFOR pathway	DNA recombination and repair protein RecO
A and B	DNA Metabolism	DNA repair	DNA repair, bacterial RecFOR pathway	RecA protein
A and B	DNA Metabolism	DNA repair	DNA repair, bacterial RecFOR pathway	RecU Holliday junction resolvase
A and B	DNA Metabolism	DNA repair	DNA repair, bacterial RecFOR pathway	Recombination protein RecR
A and B	DNA Metabolism	DNA repair	DNA repair, bacterial RecFOR pathway	Single-stranded DNA-binding protein
A and B	DNA Metabolism	DNA repair	DNA repair system including RecA, MutS and a hypothetical protein	DNA mismatch repair protein MutS
A and B	DNA Metabolism	DNA repair	DNA repair system including RecA, MutS and a hypothetical protein	RecA protein
A and B	DNA Metabolism	DNA repair	Nonhomologous End-Joining in Bacteria	ATP-dependent DNA ligase (EC 6.5.1.1) clustered with Ku protein, LigD
A and B	DNA Metabolism	DNA repair	Nonhomologous End-Joining in Bacteria	Ku domain protein
A	DNA Metabolism	DNA repair	DNA repair, bacterial RecFOR pathway	ATP-dependent DNA helicase RecS (RecQ family)
A	DNA Metabolism	DNA repair	DNA repair system including RecA, MutS and a hypothetical protein	Regulatory protein RecX
B	DNA Metabolism	DNA repair	ATP-dependent Nuclease	ATP-dependent nuclease, subunit A
B	DNA Metabolism	DNA repair	ATP-dependent Nuclease	ATP-dependent nuclease, subunit B
B	DNA Metabolism	DNA repair	DNA Repair Base Excision	Uracil-DNA glycosylase, family 1
B	DNA Metabolism	DNA repair	DNA repair, bacterial	ADA regulatory protein
B	DNA Metabolism	DNA repair	DNA repair, bacterial	DNA repair exonuclease family protein YhaO
B	DNA Metabolism	DNA repair	DNA repair, bacterial	DNA-cytosine methyltransferase (EC 2.1.1.37)
B	DNA Metabolism	DNA repair	DNA repair, bacterial RecBCD pathway	Protease III precursor (EC 3.4.24.55)
A and B	DNA Metabolism	DNA replication	DNA replication strays	DNA polymerase III polC-type (EC 2.7.7.7)
A and B	DNA Metabolism	DNA replication	DNA topoisomerases, Type I, ATP-independent	DNA topoisomerase I (EC 5.99.1.2)
A and B	DNA Metabolism	DNA replication	DNA topoisomerases, Type I, ATP-independent	DNA topoisomerase III (EC 5.99.1.2)
A and B	DNA Metabolism	DNA replication	DNA topoisomerases, Type II, ATP-dependent	DNA gyrase subunit A (EC 5.99.1.3)
A and B	DNA Metabolism	DNA replication	DNA topoisomerases, Type II, ATP-dependent	DNA gyrase subunit B (EC 5.99.1.3)
A	DNA Metabolism	DNA replication	DNA replication strays	DNA polymerase I 5&#39;-3&#39; exonuclease domain
B	DNA Metabolism	DNA replication	DNA-replication	DNA replication protein DnaC
B	DNA Metabolism	DNA replication	DNA-replication	Holliday junction DNA helicase RuvA
B	DNA Metabolism	DNA replication	DNA-replication	Holliday junction DNA helicase RuvB
B	DNA Metabolism	DNA replication	DNA-replication	Single-stranded-DNA-specific exonuclease RecJ (EC 3.1.-.-)
B	DNA Metabolism	DNA replication	DNA replication strays	Probable 5&#39;-3&#39; exonuclease Bsu YpcP
B	DNA Metabolism	DNA replication	DNA topoisomerases, Type II, ATP-dependent	Topoisomerase IV subunit A (EC 5.99.1.-)
B	DNA Metabolism	DNA replication	DNA topoisomerases, Type II, ATP-dependent	Topoisomerase IV subunit B (EC 5.99.1.-)
A and B	DNA Metabolism	DNA uptake, competence	DNA processing cluster	DNA polymerase III subunits gamma and tau (EC 2.7.7.7)
A and B	DNA Metabolism	DNA uptake, competence	DNA processing cluster	DNA topoisomerase III (EC 5.99.1.2)
A and B	DNA Metabolism	DNA uptake, competence	DNA processing cluster	Inhibitor of pro-sigmaK processing BofA
A and B	DNA Metabolism	DNA uptake, competence	DNA processing cluster	Recombination protein RecR
B	DNA Metabolism	DNA uptake, competence	DNA processing cluster	FIG000557: hypothetical protein co-occurring with RecR
B	DNA Metabolism	DNA uptake, competence	DNA processing cluster	FIG015094: hypothetical protein
B	DNA Metabolism	DNA uptake, competence	Gram Positive Competence	ComF operon protein C
B	DNA Metabolism	DNA uptake, competence	Gram Positive Competence	Late competence protein ComEC, DNA transport
B	DNA Metabolism	DNA uptake, competence	Gram Positive Competence	Negative regulator of genetic competence MecA
A and B	DNA Metabolism	no subcategory	DNA ligases	ATP-dependent DNA ligase (EC 6.5.1.1) clustered with Ku protein, LigD
A and B	DNA Metabolism	no subcategory	DNA ligases	Ku domain protein
A and B	DNA Metabolism	no subcategory	DNA structural proteins, bacterial	Chromosome partition protein smc
A and B	DNA Metabolism	no subcategory	DNA structural proteins, bacterial	DNA-binding protein HBsu
A and B	DNA Metabolism	no subcategory	External and Outer Membrane Nucleases	Extracellular ribonuclease Bsn
B	DNA Metabolism	no subcategory	YcfH	Putative deoxyribonuclease YcfH
B	Dormancy and Sporulation	Spore DNA protection	Small acid-soluble spore proteins	Endopeptidase spore protease Gpr (EC 3.4.24.78)
B	Dormancy and Sporulation	Spore DNA protection	Small acid-soluble spore proteins	Small acid-soluble spore protein, alpha/beta family, SASP_6
A and B	Dormancy and Sporulation	no subcategory	Bacillus biofilm matrix protein component TasA and homologs	Signal peptidase SipW (EC 3.4.21.89), required for TasA secretion
A and B	Dormancy and Sporulation	no subcategory	Bacillus biofilm matrix protein component TasA and homologs	SinI protein, antagonist of SinR
A and B	Dormancy and Sporulation	no subcategory	Bacillus biofilm matrix protein component TasA and homologs	SinR, regulator of post-exponential-phase responses genes (competence and sporulation)
A and B	Dormancy and Sporulation	no subcategory	Bacillus biofilm matrix protein component TasA and homologs	Slr, positive regulator of the extracellular matrix biosynthesis operon yqxM-sipW-tasA
A and B	Dormancy and Sporulation	no subcategory	Bacillus biofilm matrix protein component TasA and homologs	Stationary phase secreted protein TasA, major protein component of biofilm matrix
A and B	Dormancy and Sporulation	no subcategory	Bacillus biofilm matrix protein component TasA and homologs	YqxM protein, required for localization of TasA to extracellular matrix
A and B	Dormancy and Sporulation	no subcategory	SpoVS protein family	Stage III sporulation protein AE
A and B	Dormancy and Sporulation	no subcategory	Spore Core Dehydration	Spore maturation protein A
A and B	Dormancy and Sporulation	no subcategory	Spore Core Dehydration	Spore maturation protein B
A and B	Dormancy and Sporulation	no subcategory	Spore germination	Germination-specific N-acetylmuramoyl-L-alanine amidase (EC 3.5.1.28), cell wall hydrolase CwlD
A and B	Dormancy and Sporulation	no subcategory	Spore germination	Protein GerPB, required for proper assembly of spore coat, mutations lead to super-dormant spore
A and B	Dormancy and Sporulation	no subcategory	Spore germination	Protein GerPC, required for proper assembly of spore coat, mutations lead to super-dormant spore
A and B	Dormancy and Sporulation	no subcategory	Spore germination	Protein GerPD, required for proper assembly of spore coat, mutations lead to super-dormant spore
A and B	Dormancy and Sporulation	no subcategory	Spore germination	Protein GerPE, required for proper assembly of spore coat, mutations lead to super-dormant spore
A and B	Dormancy and Sporulation	no subcategory	Spore germination	Putative peptidoglycan hydrolase YvbX, NOT involved in spore germination
A and B	Dormancy and Sporulation	no subcategory	Spore germination	Spo0E-like putative sporulation regulatory protein in grePA-PF operon
A and B	Dormancy and Sporulation	no subcategory	Spore germination	Spore cortex-lytic enzyme CwlJ
A and B	Dormancy and Sporulation	no subcategory	Spore germination	Spore cortex-lytic enzyme, lytic transglycosylase SleB
A and B	Dormancy and Sporulation	no subcategory	Spore germination	Spore germination protein GerD
A and B	Dormancy and Sporulation	no subcategory	Spore germination	Spore germination protein YpeB
A and B	Dormancy and Sporulation	no subcategory	Spore germination	Spore protein YdhD, not involved in spore germination
A and B	Dormancy and Sporulation	no subcategory	Spore germination	Uncharacterized protein YkvT, NOT involved in spore germination
A and B	Dormancy and Sporulation	no subcategory	Sporulation-associated proteins with broader functions	Peptidyl-tRNA hydrolase (EC 3.1.1.29)
A and B	Dormancy and Sporulation	no subcategory	Sporulation-associated proteins with broader functions	RNA polymerase sporulation specific sigma factor SigH
A and B	Dormancy and Sporulation	no subcategory	Sporulation-associated proteins with broader functions	Stage III sporulation protein AE
A and B	Dormancy and Sporulation	no subcategory	Sporulation Cluster	Cell division protein DivIC (FtsB), stabilizes FtsL against RasP cleavage
A and B	Dormancy and Sporulation	no subcategory	Sporulation Cluster	FIG007421: forespore shell protein
A and B	Dormancy and Sporulation	no subcategory	Sporulation Cluster	Nucleoside triphosphate pyrophosphohydrolase MazG (EC 3.6.1.8)
A and B	Dormancy and Sporulation	no subcategory	Sporulation Cluster	RNA binding protein, contains ribosomal protein S1 domain
A and B	Dormancy and Sporulation	no subcategory	Sporulation Cluster	Ribosome-associated heat shock protein implicated in the recycling of the 50S subunit (S4 paralog)
A and B	Dormancy and Sporulation	no subcategory	Sporulation Cluster	Spore cortex biosynthesis protein
A and B	Dormancy and Sporulation	no subcategory	Sporulation Cluster	Stage II sporulation protein D (SpoIID)
A and B	Dormancy and Sporulation	no subcategory	Sporulation Cluster	Stage II sporulation serine phosphatase for sigma-F activation (SpoIIE)
A and B	Dormancy and Sporulation	no subcategory	Sporulation Cluster	Stage V sporulation protein T, AbrB family transcriptional regulator (SpoVT)
A and B	Dormancy and Sporulation	no subcategory	Sporulation Cluster	Transcription-repair coupling factor
A and B	Dormancy and Sporulation	no subcategory	Sporulation Cluster	possible tetrapyrrole methyltransferase domain
A and B	Dormancy and Sporulation	no subcategory	Sporulation Cluster III A	Stage III sporulation protein AA
A and B	Dormancy and Sporulation	no subcategory	Sporulation Cluster III A	Stage III sporulation protein AB
A and B	Dormancy and Sporulation	no subcategory	Sporulation Cluster III A	Stage III sporulation protein AC
A and B	Dormancy and Sporulation	no subcategory	Sporulation Cluster III A	Stage III sporulation protein AD
A and B	Dormancy and Sporulation	no subcategory	Sporulation Cluster III A	Stage III sporulation protein AE
A and B	Dormancy and Sporulation	no subcategory	Sporulation Cluster III A	Stage III sporulation protein AF
A and B	Dormancy and Sporulation	no subcategory	Sporulation Cluster III A	Stage III sporulation protein AG
A and B	Dormancy and Sporulation	no subcategory	Sporulation Cluster III A	Stage III sporulation protein AH
A and B	Dormancy and Sporulation	no subcategory	Sporulation gene orphans	KapB, lipoprotein required for KinB pathway to sporulation
A and B	Dormancy and Sporulation	no subcategory	Sporulation gene orphans	KapD, inhibitor of KinA pathway to sporulation
A and B	Dormancy and Sporulation	no subcategory	Sporulation gene orphans	RNA polymerase sporulation specific sigma factor SigE
A and B	Dormancy and Sporulation	no subcategory	Sporulation gene orphans	RNA polymerase sporulation specific sigma factor SigF
A and B	Dormancy and Sporulation	no subcategory	Sporulation gene orphans	RNA polymerase sporulation specific sigma factor SigG
A and B	Dormancy and Sporulation	no subcategory	Sporulation gene orphans	RNA polymerase sporulation specific sigma factor SigK
A and B	Dormancy and Sporulation	no subcategory	Sporulation gene orphans	Sporulation initiation phosphotransferase (Spo0F)
A and B	Dormancy and Sporulation	no subcategory	Sporulation gene orphans	Sporulation initiation phosphotransferase B (Spo0B)
A and B	Dormancy and Sporulation	no subcategory	Sporulation gene orphans	Sporulation kinase A (EC 2.7.13.3)
A and B	Dormancy and Sporulation	no subcategory	Sporulation gene orphans	Sporulation kinase B (EC 2.7.13.3)
A and B	Dormancy and Sporulation	no subcategory	Sporulation gene orphans	Sporulation kinase C (EC 2.7.13.3)
A and B	Dormancy and Sporulation	no subcategory	Sporulation gene orphans	Sporulation sigma-E factor processing peptidase (SpoIIGA)
A and B	Dormancy and Sporulation	no subcategory	Sporulation gene orphans	Stage 0 sporulation two-component response regulator (Spo0A)
A and B	Dormancy and Sporulation	no subcategory	Sporulation gene orphans	Stage II sporulation protein B
A and B	Dormancy and Sporulation	no subcategory	Sporulation gene orphans	Stage II sporulation protein D (SpoIID)
A and B	Dormancy and Sporulation	no subcategory	Sporulation gene orphans	Stage II sporulation protein M (SpoIIM)
A and B	Dormancy and Sporulation	no subcategory	Sporulation gene orphans	Stage II sporulation protein P
A and B	Dormancy and Sporulation	no subcategory	Sporulation gene orphans	Stage II sporulation protein related to metaloproteases (SpoIIQ)
A and B	Dormancy and Sporulation	no subcategory	Sporulation gene orphans	Stage II sporulation protein required for processing of pro-sigma-E (SpoIIR)
A and B	Dormancy and Sporulation	no subcategory	Sporulation gene orphans	Stage II sporulation serine phosphatase for sigma-F activation (SpoIIE)
A and B	Dormancy and Sporulation	no subcategory	Sporulation gene orphans	Stage III sporulation protein AA
A and B	Dormancy and Sporulation	no subcategory	Sporulation gene orphans	Stage III sporulation protein AB
A and B	Dormancy and Sporulation	no subcategory	Sporulation gene orphans	Stage III sporulation protein AC
A and B	Dormancy and Sporulation	no subcategory	Sporulation gene orphans	Stage III sporulation protein AD
A and B	Dormancy and Sporulation	no subcategory	Sporulation gene orphans	Stage III sporulation protein AE
A and B	Dormancy and Sporulation	no subcategory	Sporulation gene orphans	Stage III sporulation protein AF
A and B	Dormancy and Sporulation	no subcategory	Sporulation gene orphans	Stage III sporulation protein AG
A and B	Dormancy and Sporulation	no subcategory	Sporulation gene orphans	Stage III sporulation protein AH
A and B	Dormancy and Sporulation	no subcategory	Sporulation gene orphans	Stage III sporulation protein D
A and B	Dormancy and Sporulation	no subcategory	Sporulation gene orphans	Stage IV sporulation pro-sigma-K processing enzyme (SpoIVFB)
A and B	Dormancy and Sporulation	no subcategory	Sporulation gene orphans	Stage IV sporulation protein A
A and B	Dormancy and Sporulation	no subcategory	Sporulation gene orphans	Stage IV sporulation protein B
A and B	Dormancy and Sporulation	no subcategory	Sporulation gene orphans	Stage IV sporulation protein FA (SpoIVFA)
A and B	Dormancy and Sporulation	no subcategory	Sporulation gene orphans	Stage V sporulation protein AA (SpoVAA)
A and B	Dormancy and Sporulation	no subcategory	Sporulation gene orphans	Stage V sporulation protein AB (SpoVAB)
A and B	Dormancy and Sporulation	no subcategory	Sporulation gene orphans	Stage V sporulation protein AC (SpoVAC)
A and B	Dormancy and Sporulation	no subcategory	Sporulation gene orphans	Stage V sporulation protein AD (SpoVAD)
A and B	Dormancy and Sporulation	no subcategory	Sporulation gene orphans	Stage V sporulation protein AF (SpoVAF)
A and B	Dormancy and Sporulation	no subcategory	Sporulation gene orphans	Stage V sporulation protein B
A and B	Dormancy and Sporulation	no subcategory	Sporulation gene orphans	Stage V sporulation protein E
A and B	Dormancy and Sporulation	no subcategory	Sporulation gene orphans	Stage V sporulation protein T, AbrB family transcriptional regulator (SpoVT)
A and B	Dormancy and Sporulation	no subcategory	Sporulation gene orphans	Stage VI sporulation protein D
A	Dormancy and Sporulation	no subcategory	Sporulation Cluster	FIG006789: Stage V sporulation protein
A	Dormancy and Sporulation	no subcategory	Sporulation draft	Sporulation protein YkvU
B	Dormancy and Sporulation	no subcategory	SpoVS protein family	Stage V sporulation protein required for dehydratation of the spore core and assembly of the coat (SpoVS)
B	Dormancy and Sporulation	no subcategory	Spore germination	Protein GerPA, required for proper assembly of spore coat, mutations lead to super-dormant spore
B	Dormancy and Sporulation	no subcategory	Spore germination	Protein GerPF, required for proper assembly of spore coat, mutations lead to super-dormant spore
B	Dormancy and Sporulation	no subcategory	Spore germination	Similar to proteins GerPF and GerPA
B	Dormancy and Sporulation	no subcategory	Spore germination	Spore cortex-lytic enzyme, N-acetylglucosaminidase SleL (EC 3.2.1.-)
B	Dormancy and Sporulation	no subcategory	Spore germination	Spore germination protein GerAA, germination response to L-alanine and related amino acids (earliest stage)
B	Dormancy and Sporulation	no subcategory	Spore germination	Spore germination protein GerAB, germination response to L-alanine and related amino acids (earliest stage)
B	Dormancy and Sporulation	no subcategory	Spore germination	Spore germination protein GerAC, germination response to L-alanine and related amino acids (earliest stage)
B	Dormancy and Sporulation	no subcategory	Spore germination	Spore germination protein GerKA
B	Dormancy and Sporulation	no subcategory	Spore germination	Spore germination protein GerKB
B	Dormancy and Sporulation	no subcategory	Spore germination	Spore germination protein GerKC
B	Dormancy and Sporulation	no subcategory	Spore germination	Uncharacterized spore germination protein YndD
B	Dormancy and Sporulation	no subcategory	Spore germination	Uncharacterized spore germination protein YndE
B	Dormancy and Sporulation	no subcategory	Spore germination	Uncharacterized spore germination protein YndF
B	Dormancy and Sporulation	no subcategory	Sporulation-associated proteins with broader functions	Protein of unknown function identified by role in sporulation (SpoVG)
B	Dormancy and Sporulation	no subcategory	Sporulation gene orphans	Stage V sporulation protein AE (SpoVAE)
B	Dormancy and Sporulation	no subcategory	Sporulation gene orphans	Stage V sporulation protein involved in spore cortex synthesis (SpoVR)
B	Dormancy and Sporulation	no subcategory	Sporulation gene orphans	Stage V sporulation protein required for normal spore cortex and coat synthesis (SpoVM)
B	Dormancy and Sporulation	no subcategory	Sporulation gene orphans	Stage V sporulation protein whose disruption leads to the production of immature spores (SpoVK)
A and B	Fatty Acids, Lipids, and Isoprenoids	Fatty acids	Fatty Acid Biosynthesis FASII	3-hydroxyacyl-[acyl-carrier-protein] dehydratase, FabZ form (EC 4.2.1.59)
A and B	Fatty Acids, Lipids, and Isoprenoids	Fatty acids	Fatty Acid Biosynthesis FASII	4&#39;-phosphopantetheinyl transferase (EC 2.7.8.-)
A and B	Fatty Acids, Lipids, and Isoprenoids	Fatty acids	Fatty Acid Biosynthesis FASII	Acetyl-coenzyme A carboxyl transferase alpha chain (EC 6.4.1.2)
A and B	Fatty Acids, Lipids, and Isoprenoids	Fatty acids	Fatty Acid Biosynthesis FASII	Acetyl-coenzyme A carboxyl transferase beta chain (EC 6.4.1.2)
A and B	Fatty Acids, Lipids, and Isoprenoids	Fatty acids	Fatty Acid Biosynthesis FASII	Acyl carrier protein
A and B	Fatty Acids, Lipids, and Isoprenoids	Fatty acids	Fatty Acid Biosynthesis FASII	Biotin carboxyl carrier protein of acetyl-CoA carboxylase
A and B	Fatty Acids, Lipids, and Isoprenoids	Fatty acids	Fatty Acid Biosynthesis FASII	Biotin carboxylase of acetyl-CoA carboxylase (EC 6.3.4.14)
A and B	Fatty Acids, Lipids, and Isoprenoids	Fatty acids	Fatty Acid Biosynthesis FASII	Enoyl-[acyl-carrier-protein] reductase [NADH] (EC 1.3.1.9)
A and B	Fatty Acids, Lipids, and Isoprenoids	Fatty acids	Fatty Acid Biosynthesis FASII	Malonyl CoA-acyl carrier protein transacylase (EC 2.3.1.39)
A and B	Fatty Acids, Lipids, and Isoprenoids	Fatty acids	Fatty acid metabolism cluster	3-ketoacyl-CoA thiolase (EC 2.3.1.16)
A and B	Fatty Acids, Lipids, and Isoprenoids	Fatty acids	Fatty acid metabolism cluster	Enoyl-CoA hydratase (EC 4.2.1.17)
A and B	Fatty Acids, Lipids, and Isoprenoids	Fatty acids	Fatty acid metabolism cluster	Long-chain-fatty-acid--CoA ligase (EC 6.2.1.3)
B	Fatty Acids, Lipids, and Isoprenoids	Fatty acids	Fatty Acid Biosynthesis FASII	3-oxoacyl-[acyl-carrier protein] reductase (EC 1.1.1.100)
B	Fatty Acids, Lipids, and Isoprenoids	Fatty acids	Fatty Acid Biosynthesis FASII	Enoyl-[acyl-carrier-protein] reductase [FMN] (EC 1.3.1.9)
B	Fatty Acids, Lipids, and Isoprenoids	Fatty acids	Fatty Acid Biosynthesis FASII	Enoyl-[acyl-carrier-protein] reductase [NADPH] (EC 1.3.1.10)
A and B	Fatty Acids, Lipids, and Isoprenoids	Isoprenoids	Isoprenoid Biosynthesis	(2E,6E)-farnesyl diphosphate synthase (EC 2.5.1.10)
A and B	Fatty Acids, Lipids, and Isoprenoids	Isoprenoids	Isoprenoid Biosynthesis	1-deoxy-D-xylulose 5-phosphate reductoisomerase (EC 1.1.1.267)
A and B	Fatty Acids, Lipids, and Isoprenoids	Isoprenoids	Isoprenoid Biosynthesis	1-deoxy-D-xylulose 5-phosphate synthase (EC 2.2.1.7)
A and B	Fatty Acids, Lipids, and Isoprenoids	Isoprenoids	Isoprenoid Biosynthesis	2-C-methyl-D-erythritol 2,4-cyclodiphosphate synthase (EC 4.6.1.12)
A and B	Fatty Acids, Lipids, and Isoprenoids	Isoprenoids	Isoprenoid Biosynthesis	2-C-methyl-D-erythritol 4-phosphate cytidylyltransferase (EC 2.7.7.60)
A and B	Fatty Acids, Lipids, and Isoprenoids	Isoprenoids	Isoprenoid Biosynthesis	4-diphosphocytidyl-2-C-methyl-D-erythritol kinase (EC 2.7.1.148)
A and B	Fatty Acids, Lipids, and Isoprenoids	Isoprenoids	Isoprenoid Biosynthesis	Acetyl-CoA acetyltransferase (EC 2.3.1.9)
A and B	Fatty Acids, Lipids, and Isoprenoids	Isoprenoids	Isoprenoid Biosynthesis	Isopentenyl-diphosphate delta-isomerase, FMN-dependent (EC 5.3.3.2)
A and B	Fatty Acids, Lipids, and Isoprenoids	Isoprenoids	Isoprenoid Biosynthesis	Undecaprenyl diphosphate synthase (EC 2.5.1.31)
A and B	Fatty Acids, Lipids, and Isoprenoids	Isoprenoids	Isoprenoid Biosynthesis: Interconversions	(2E,6E)-farnesyl diphosphate synthase (EC 2.5.1.10)
A and B	Fatty Acids, Lipids, and Isoprenoids	Isoprenoids	Isoprenoid Biosynthesis: Interconversions	Isopentenyl-diphosphate delta-isomerase, FMN-dependent (EC 5.3.3.2)
A and B	Fatty Acids, Lipids, and Isoprenoids	Isoprenoids	Isoprenoinds for Quinones	(2E,6E)-farnesyl diphosphate synthase (EC 2.5.1.10)
A and B	Fatty Acids, Lipids, and Isoprenoids	Isoprenoids	Isoprenoinds for Quinones	Heptaprenyl diphosphate synthase component I (EC 2.5.1.30)
A and B	Fatty Acids, Lipids, and Isoprenoids	Isoprenoids	Isoprenoinds for Quinones	Heptaprenyl diphosphate synthase component II (EC 2.5.1.30)
A and B	Fatty Acids, Lipids, and Isoprenoids	Isoprenoids	Isoprenoinds for Quinones	Undecaprenyl diphosphate synthase (EC 2.5.1.31)
A and B	Fatty Acids, Lipids, and Isoprenoids	Isoprenoids	Nonmevalonate Branch of Isoprenoid Biosynthesis	1-deoxy-D-xylulose 5-phosphate reductoisomerase (EC 1.1.1.267)
A and B	Fatty Acids, Lipids, and Isoprenoids	Isoprenoids	Nonmevalonate Branch of Isoprenoid Biosynthesis	1-deoxy-D-xylulose 5-phosphate synthase (EC 2.2.1.7)
A and B	Fatty Acids, Lipids, and Isoprenoids	Isoprenoids	Nonmevalonate Branch of Isoprenoid Biosynthesis	2-C-methyl-D-erythritol 2,4-cyclodiphosphate synthase (EC 4.6.1.12)
A and B	Fatty Acids, Lipids, and Isoprenoids	Isoprenoids	Nonmevalonate Branch of Isoprenoid Biosynthesis	2-C-methyl-D-erythritol 4-phosphate cytidylyltransferase (EC 2.7.7.60)
A and B	Fatty Acids, Lipids, and Isoprenoids	Isoprenoids	Nonmevalonate Branch of Isoprenoid Biosynthesis	4-diphosphocytidyl-2-C-methyl-D-erythritol kinase (EC 2.7.1.148)
A and B	Fatty Acids, Lipids, and Isoprenoids	Isoprenoids	Polyprenyl Diphosphate Biosynthesis	(2E,6E)-farnesyl diphosphate synthase (EC 2.5.1.10)
A and B	Fatty Acids, Lipids, and Isoprenoids	Isoprenoids	Polyprenyl Diphosphate Biosynthesis	Heptaprenyl diphosphate synthase component I (EC 2.5.1.30)
A and B	Fatty Acids, Lipids, and Isoprenoids	Isoprenoids	Polyprenyl Diphosphate Biosynthesis	Heptaprenyl diphosphate synthase component II (EC 2.5.1.30)
A and B	Fatty Acids, Lipids, and Isoprenoids	Isoprenoids	Polyprenyl Diphosphate Biosynthesis	Undecaprenyl diphosphate synthase (EC 2.5.1.31)
A	Fatty Acids, Lipids, and Isoprenoids	Isoprenoids	Polyprenyl Diphosphate Biosynthesis	Dehydrosqualene synthase (EC 2.5.1.96)
B	Fatty Acids, Lipids, and Isoprenoids	Isoprenoids	Isoprenoid Biosynthesis	4-hydroxy-3-methylbut-2-enyl diphosphate reductase (EC 1.17.1.2)
B	Fatty Acids, Lipids, and Isoprenoids	Isoprenoids	Isoprenoid Biosynthesis	Hydroxymethylglutaryl-CoA synthase (EC 2.3.3.10)
B	Fatty Acids, Lipids, and Isoprenoids	Phospholipids	Cardiolipin synthesis	Cardiolipin synthetase (EC 2.7.8.-)
B	Fatty Acids, Lipids, and Isoprenoids	Phospholipids	Glycerolipid and Glycerophospholipid Metabolism in Bacteria	1-acyl-sn-glycerol-3-phosphate acyltransferase (EC 2.3.1.51)
B	Fatty Acids, Lipids, and Isoprenoids	Phospholipids	Glycerolipid and Glycerophospholipid Metabolism in Bacteria	Acyl-phosphate:glycerol-3-phosphate O-acyltransferase PlsY
B	Fatty Acids, Lipids, and Isoprenoids	Phospholipids	Glycerolipid and Glycerophospholipid Metabolism in Bacteria	Glycerol-1-phosphate dehydrogenase [NAD(P)] (EC 1.1.1.261)
B	Fatty Acids, Lipids, and Isoprenoids	Phospholipids	Glycerolipid and Glycerophospholipid Metabolism in Bacteria	Phosphate:acyl-ACP acyltransferase PlsX
A and B	Fatty Acids, Lipids, and Isoprenoids	Triacylglycerols	Triacylglycerol metabolism	Lysophospholipase (EC 3.1.1.5)
A and B	Fatty Acids, Lipids, and Isoprenoids	Triacylglycerols	Triacylglycerol metabolism	Monoglyceride lipase (EC 3.1.1.23)
B	Fatty Acids, Lipids, and Isoprenoids	no subcategory	Polyhydroxybutyrate metabolism	D-beta-hydroxybutyrate dehydrogenase (EC 1.1.1.30)
A and B	Iron acquisition and metabolism	Siderophores	Bacillibactin Siderophore	2,3-dihydro-2,3-dihydroxybenzoate dehydrogenase (EC 1.3.1.28) [bacillibactin] siderophore
A and B	Iron acquisition and metabolism	Siderophores	Bacillibactin Siderophore	2,3-dihydroxybenzoate-AMP ligase (EC 2.7.7.58) [bacillibactin] siderophore
A and B	Iron acquisition and metabolism	Siderophores	Bacillibactin Siderophore	Bacillibactin synthetase component F (EC 2.7.7.-)
A and B	Iron acquisition and metabolism	Siderophores	Bacillibactin Siderophore	Fe-bacillibactin uptake system FeuA, Fe-bacillibactin binding
A and B	Iron acquisition and metabolism	Siderophores	Bacillibactin Siderophore	Fe-bacillibactin uptake system FeuB
A and B	Iron acquisition and metabolism	Siderophores	Bacillibactin Siderophore	Fe-bacillibactin uptake system FeuC
A and B	Iron acquisition and metabolism	Siderophores	Bacillibactin Siderophore	Isochorismatase (EC 3.3.2.1) [bacillibactin] siderophore
A and B	Iron acquisition and metabolism	Siderophores	Bacillibactin Siderophore	Trilactone hydrolase [bacillibactin] siderophore
A and B	Iron acquisition and metabolism	Siderophores	Siderophore Anthrachelin	Antibiotic biosynthesis monooxygenase domain-containing protein
A and B	Iron acquisition and metabolism	Siderophores	Siderophore Anthrachelin	Uncharacterized iron compound ABC uptake transporter, ATP-binding protein
A and B	Iron acquisition and metabolism	Siderophores	Siderophore Anthrachelin	Uncharacterized iron compound ABC uptake transporter, permease protein
A and B	Iron acquisition and metabolism	Siderophores	Siderophore Anthrachelin	Uncharacterized iron compound ABC uptake transporter, substrate-binding protein
A	Iron acquisition and metabolism	Siderophores	Bacillibactin Siderophore	Isochorismate synthase (EC 5.4.4.2) [bacillibactin] siderophore
A and B	Iron acquisition and metabolism	no subcategory	Ferrous iron transporter EfeUOB, low-pH-induced	Ferrous iron transport periplasmic protein EfeO, contains peptidase-M75 domain and (frequently) cupredoxin-like domain
A and B	Iron acquisition and metabolism	no subcategory	Ferrous iron transporter EfeUOB, low-pH-induced	Ferrous iron transport permease EfeU
A and B	Iron acquisition and metabolism	no subcategory	Ferrous iron transporter EfeUOB, low-pH-induced	Ferrous iron transport peroxidase EfeB
A and B	Iron acquisition and metabolism	no subcategory	Heme, hemin uptake and utilization systems in GramPositives	Antibiotic biosynthesis monooxygenase domain-containing protein
A and B	Iron acquisition and metabolism	no subcategory	Heme, hemin uptake and utilization systems in GramPositives	Heme ABC type transporter HtsABC, heme-binding protein
A and B	Iron acquisition and metabolism	no subcategory	Heme, hemin uptake and utilization systems in GramPositives	Heme ABC type transporter HtsABC, permease protein HtsB
A and B	Iron acquisition and metabolism	no subcategory	Heme, hemin uptake and utilization systems in GramPositives	Heme ABC type transporter HtsABC, permease protein HtsC
A and B	Iron acquisition and metabolism	no subcategory	Heme, hemin uptake and utilization systems in GramPositives	Two-component response regulator SA14-24
A and B	Iron acquisition and metabolism	no subcategory	Heme, hemin uptake and utilization systems in GramPositives	Two-component sensor kinase SA14-24
A and B	Iron acquisition and metabolism	no subcategory	Heme, hemin uptake and utilization systems in GramPositives	Uncharacterized iron compound ABC uptake transporter, ATP-binding protein
A and B	Iron acquisition and metabolism	no subcategory	Heme, hemin uptake and utilization systems in GramPositives	Uncharacterized iron compound ABC uptake transporter, permease protein
A and B	Iron acquisition and metabolism	no subcategory	Heme, hemin uptake and utilization systems in GramPositives	Uncharacterized iron compound ABC uptake transporter, substrate-binding protein
A	Iron acquisition and metabolism	no subcategory	Heme, hemin uptake and utilization systems in GramPositives	Zn-dependent hydrolase YycJ/WalJ, required for cell wall metabolism and coordination of cell division with DNA replication
B	Iron acquisition and metabolism	no subcategory	Heme, hemin uptake and utilization systems in GramPositives	Sortase A, LPXTG specific
A and B	Membrane Transport	ABC transporters	ABC transporter alkylphosphonate (TC 3.A.1.9.1)	Phosphonate ABC transporter phosphate-binding periplasmic component (TC 3.A.1.9.1)
A and B	Membrane Transport	ABC transporters	ABC transporter oligopeptide (TC 3.A.1.5.1)	Oligopeptide ABC transporter, periplasmic oligopeptide-binding protein OppA (TC 3.A.1.5.1)
B	Membrane Transport	ABC transporters	ABC transporter dipeptide (TC 3.A.1.5.2)	Dipeptide transport ATP-binding protein DppD (TC 3.A.1.5.2)
B	Membrane Transport	ABC transporters	ABC transporter dipeptide (TC 3.A.1.5.2)	Dipeptide transport system permease protein DppB (TC 3.A.1.5.2)
B	Membrane Transport	ABC transporters	ABC transporter dipeptide (TC 3.A.1.5.2)	Dipeptide transport system permease protein DppC (TC 3.A.1.5.2)
B	Membrane Transport	ABC transporters	ABC transporter dipeptide (TC 3.A.1.5.2)	Dipeptide-binding ABC transporter, periplasmic substrate-binding component (TC 3.A.1.5.2)
B	Membrane Transport	ABC transporters	ABC transporter oligopeptide (TC 3.A.1.5.1)	Oligopeptide transport ATP-binding protein OppD (TC 3.A.1.5.1)
B	Membrane Transport	ABC transporters	ABC transporter oligopeptide (TC 3.A.1.5.1)	Oligopeptide transport ATP-binding protein OppF (TC 3.A.1.5.1)
B	Membrane Transport	ABC transporters	ABC transporter oligopeptide (TC 3.A.1.5.1)	Oligopeptide transport system permease protein OppB (TC 3.A.1.5.1)
B	Membrane Transport	ABC transporters	ABC transporter oligopeptide (TC 3.A.1.5.1)	Oligopeptide transport system permease protein OppC (TC 3.A.1.5.1)
A and B	Membrane Transport	Cation transporters	Copper Transport System	Conserved membrane protein in copper uptake, YcnI
A and B	Membrane Transport	Cation transporters	Copper Transport System	Copper resistance protein CopC
A and B	Membrane Transport	Cation transporters	Copper Transport System	Copper resistance protein CopD
A and B	Membrane Transport	Cation transporters	Copper Transport System	Copper(I) chaperone CopZ
A and B	Membrane Transport	Cation transporters	Copper Transport System	Copper-translocating P-type ATPase (EC 3.6.3.4)
A and B	Membrane Transport	Cation transporters	Copper Transport System	Reductase or disulfide isomerase in copper uptake, YcnL
A and B	Membrane Transport	Cation transporters	Copper Transport System	Repressor CsoR of the copZA operon
A and B	Membrane Transport	Cation transporters	Copper uptake system CopCD	Copper resistance protein CopC
A and B	Membrane Transport	Cation transporters	Copper uptake system CopCD	Copper resistance protein CopD
A and B	Membrane Transport	Cation transporters	Magnesium transport	Magnesium and cobalt transport protein CorA
A	Membrane Transport	Cation transporters	Copper Transport System	Transcriptional repressor in copper uptake, YcnK
B	Membrane Transport	Cation transporters	Magnesium transport	Mg/Co/Ni transporter MgtE
A and B	Membrane Transport	Protein translocation across cytoplasmic membrane	EcsAB transporter affecting expression and secretion of secretory preproteins	ABC transporter, ATP-binding protein EcsA
A and B	Membrane Transport	Protein translocation across cytoplasmic membrane	EcsAB transporter affecting expression and secretion of secretory preproteins	ABC transporter, permease protein EscB
A and B	Membrane Transport	Protein translocation across cytoplasmic membrane	EcsAB transporter affecting expression and secretion of secretory preproteins	EcsC protein
A and B	Membrane Transport	Protein translocation across cytoplasmic membrane	EcsAB transporter affecting expression and secretion of secretory preproteins	Foldase protein PrsA precursor (EC 5.2.1.8)
A and B	Membrane Transport	Protein translocation across cytoplasmic membrane	EcsAB transporter affecting expression and secretion of secretory preproteins	Protease production regulatory protein Hpr (ScoC)
A and B	Membrane Transport	Protein translocation across cytoplasmic membrane	Twin-arginine translocation system	Twin-arginine translocation protein TatAd
A	Membrane Transport	Protein translocation across cytoplasmic membrane	Twin-arginine translocation system	Twin-arginine translocation protein TatCd
B	Membrane Transport	Protein translocation across cytoplasmic membrane	Bacterial signal recognition particle (SRP)	Signal recognition particle, subunit Ffh SRP54 (TC 3.A.5.1.1)
A and B	Membrane Transport	TRAP transporters	TRAP Transporter collection	TRAP-type C4-dicarboxylate transport system, periplasmic component
A and B	Membrane Transport	Uni- Sym- and Antiporters	Multi-subunit cation antiporter	Na(+) H(+) antiporter subunit A
A and B	Membrane Transport	Uni- Sym- and Antiporters	Multi-subunit cation antiporter	Na(+) H(+) antiporter subunit B
A and B	Membrane Transport	Uni- Sym- and Antiporters	Multi-subunit cation antiporter	Na(+) H(+) antiporter subunit C
A and B	Membrane Transport	Uni- Sym- and Antiporters	Multi-subunit cation antiporter	Na(+) H(+) antiporter subunit D
A and B	Membrane Transport	Uni- Sym- and Antiporters	Multi-subunit cation antiporter	Na(+) H(+) antiporter subunit E
A and B	Membrane Transport	Uni- Sym- and Antiporters	Multi-subunit cation antiporter	Na(+) H(+) antiporter subunit F
A and B	Membrane Transport	Uni- Sym- and Antiporters	Multi-subunit cation antiporter	Na(+) H(+) antiporter subunit G
A and B	Membrane Transport	Uni- Sym- and Antiporters	NhaA, NhaD and Sodium-dependent phosphate transporters	Sodium-dependent phosphate transporter
B	Membrane Transport	Uni- Sym- and Antiporters	Proton-dependent Peptide Transporters	Di-/tripeptide transporter
A and B	Membrane Transport	no subcategory	ECF class transporters	ATPase component of general energizing module of ECF transporters
A and B	Membrane Transport	no subcategory	ECF class transporters	Duplicated ATPase component YkoD of energizing module of thiamin-regulated ECF transporter for HydroxyMethylPyrimidine
A and B	Membrane Transport	no subcategory	ECF class transporters	Substrate-specific component BioY of biotin ECF transporter
A and B	Membrane Transport	no subcategory	ECF class transporters	Substrate-specific component RibU of riboflavin ECF transporter
A and B	Membrane Transport	no subcategory	ECF class transporters	Substrate-specific component ThiT of thiamin ECF transporter
A and B	Membrane Transport	no subcategory	ECF class transporters	Substrate-specific component TrpP of tryptophan ECF transporter
A and B	Membrane Transport	no subcategory	ECF class transporters	Substrate-specific component YkoE of thiamin-regulated ECF transporter for HydroxyMethylPyrimidine
A and B	Membrane Transport	no subcategory	ECF class transporters	Transmembrane component YkoC of energizing module of thiamin-regulated ECF transporter for HydroxyMethylPyrimidine
A and B	Membrane Transport	no subcategory	ECF class transporters	Transmembrane component of general energizing module of ECF transporters
A and B	Metabolism of Aromatic Compounds	Anaerobic degradation of aromatic compounds	Hydroxyaromatic decarboxylase family	Hydroxyaromatic non-oxidative decarboxylase protein B (EC 4.1.1.-)
A and B	Metabolism of Aromatic Compounds	Anaerobic degradation of aromatic compounds	Hydroxyaromatic decarboxylase family	Hydroxyaromatic non-oxidative decarboxylase protein C (EC 4.1.1.-)
A and B	Metabolism of Aromatic Compounds	Anaerobic degradation of aromatic compounds	Hydroxyaromatic decarboxylase family	Hydroxyaromatic non-oxidative decarboxylase protein D (EC 4.1.1.-)
A and B	Metabolism of Aromatic Compounds	Metabolism of central aromatic intermediates	Salicylate and gentisate catabolism	Fumarylacetoacetate hydrolase family protein
A	Metabolism of Aromatic Compounds	Metabolism of central aromatic intermediates	Catechol branch of beta-ketoadipate pathway	Succinyl-CoA:3-ketoacid-coenzyme A transferase subunit B (EC 2.8.3.5)
B	Metabolism of Aromatic Compounds	Metabolism of central aromatic intermediates	Salicylate and gentisate catabolism	Salicylate hydroxylase (EC 1.14.13.1)
A and B	Metabolism of Aromatic Compounds	Peripheral pathways for catabolism of aromatic compounds	Quinate degradation	3-dehydroquinate dehydratase I (EC 4.2.1.10)
A and B	Metabolism of Aromatic Compounds	Peripheral pathways for catabolism of aromatic compounds	Quinate degradation	3-dehydroquinate dehydratase II (EC 4.2.1.10)
B	Metabolism of Aromatic Compounds	Peripheral pathways for catabolism of aromatic compounds	Biphenyl Degradation	Biphenyl-2,3-diol 1,2-dioxygenase (EC 1.13.11.39)
A and B	Metabolism of Aromatic Compounds	no subcategory	Gentisate degradation	Fumarylacetoacetate hydrolase family protein
B	Metabolism of Aromatic Compounds	no subcategory	Aromatic Amin Catabolism	4-hydroxyphenylacetate 3-monooxygenase (EC 1.14.13.3)
A and B	Miscellaneous	Plant-Prokaryote DOE project	Iron-sulfur cluster assembly	Cysteine desulfurase (EC 2.8.1.7)
A and B	Miscellaneous	Plant-Prokaryote DOE project	Iron-sulfur cluster assembly	Iron-sulfur cluster assembly ATPase protein SufC
A and B	Miscellaneous	Plant-Prokaryote DOE project	Iron-sulfur cluster assembly	Iron-sulfur cluster assembly protein SufB
A and B	Miscellaneous	Plant-Prokaryote DOE project	Iron-sulfur cluster assembly	Iron-sulfur cluster assembly protein SufD
A and B	Miscellaneous	Plant-Prokaryote DOE project	Iron-sulfur cluster assembly	Iron-sulfur cluster regulator IscR
A and B	Miscellaneous	Plant-Prokaryote DOE project	Iron-sulfur cluster assembly	PaaD-like protein (DUF59) involved in Fe-S cluster assembly
A and B	Miscellaneous	Plant-Prokaryote DOE project	Iron-sulfur cluster assembly	Putative iron-sulfur cluster assembly scaffold protein for SUF system, SufE2
A and B	Miscellaneous	Plant-Prokaryote DOE project	Iron-sulfur cluster assembly	Scaffold protein for [4Fe-4S] cluster assembly ApbC, MRP-like
A and B	Miscellaneous	Plant-Prokaryote DOE project	Niacin-Choline transport and metabolism	Betaine aldehyde dehydrogenase (EC 1.2.1.8)
A and B	Miscellaneous	Plant-Prokaryote DOE project	Niacin-Choline transport and metabolism	Glycine betaine transporter OpuD
A and B	Miscellaneous	Plant-Prokaryote DOE project	Niacin-Choline transport and metabolism	Niacin transporter NiaP
A and B	Miscellaneous	Plant-Prokaryote DOE project	Niacin-Choline transport and metabolism	Nicotinamidase (EC 3.5.1.19)
A and B	Miscellaneous	Plant-Prokaryote DOE project	Single-Rhodanese-domain proteins	Rhodanese domain protein UPF0176, Firmicutes subgroup
B	Miscellaneous	Plant-Prokaryote DOE project	Conserved gene cluster possibly involved in RNA metabolism	COG1939: Ribonuclease III family protein
B	Miscellaneous	Plant-Prokaryote DOE project	Conserved gene cluster possibly involved in RNA metabolism	Hypothetical protein DUF901, similar to C-terminal domain of ribosome protection-type Tc-resistance proteins
B	Miscellaneous	Plant-Prokaryote DOE project	Iron-sulfur cluster assembly	probable iron binding protein from the HesB_IscA_SufA family
B	Miscellaneous	Plant-Prokaryote DOE project	Scaffold proteins for [4Fe-4S] cluster assembly (MRP family)	TsaE protein, required for threonylcarbamoyladenosine t(6)A37 formation in tRNA
A and B	Miscellaneous	no subcategory	Aromatic dioxygenase mess	Cysteine dioxygenase (EC 1.13.11.20)
A and B	Miscellaneous	no subcategory	Bacillus subtilis scratch - gjo	ATP-dependent DNA ligase (EC 6.5.1.1) clustered with Ku protein, LigD
A and B	Miscellaneous	no subcategory	Bacillus subtilis scratch - gjo	Cell division topological determinant MinJ
A and B	Miscellaneous	no subcategory	Bacillus subtilis scratch - gjo	Ku domain protein
A and B	Miscellaneous	no subcategory	Broadly distributed proteins not in subsystems	YbbL ABC transporter ATP-binding protein
A and B	Miscellaneous	no subcategory	Dioxygenases (EC 1.13.11.-)	Cysteine dioxygenase (EC 1.13.11.20)
A and B	Miscellaneous	no subcategory	Muconate lactonizing enzyme family	O-succinylbenzoate synthase (EC 4.2.1.113)
A	Miscellaneous	no subcategory	Aromatic dioxygenase mess	Catechol-2,3-dioxygenase (EC 1.13.11.2)
A	Miscellaneous	no subcategory	Muconate lactonizing enzyme family	L-alanyl-gamma-D-glutamyl-L-diamino acid endopeptidase
B	Miscellaneous	no subcategory	Aromatic dioxygenase mess	Quercetin 2,3-dioxygenase (EC 1.13.11.24)
B	Miscellaneous	no subcategory	Broadly distributed proteins not in subsystems	FIG001943: hypothetical protein YajQ
B	Miscellaneous	no subcategory	Broadly distributed proteins not in subsystems	Putative oxidoreductase YncB
B	Miscellaneous	no subcategory	Broadly distributed proteins not in subsystems	YbbM seven transmembrane helix protein
B	Miscellaneous	no subcategory	Muconate lactonizing enzyme family	L-alanine-DL-glutamate epimerase
A and B	Motility and Chemotaxis	Flagellar motility in Prokaryota	Flagellum	Flagellar M-ring protein FliF
A and B	Motility and Chemotaxis	Flagellar motility in Prokaryota	Flagellum	Flagellar assembly protein FliH
A and B	Motility and Chemotaxis	Flagellar motility in Prokaryota	Flagellum	Flagellar basal-body rod modification protein FlgD
A and B	Motility and Chemotaxis	Flagellar motility in Prokaryota	Flagellum	Flagellar basal-body rod protein FlgB
A and B	Motility and Chemotaxis	Flagellar motility in Prokaryota	Flagellum	Flagellar basal-body rod protein FlgC
A and B	Motility and Chemotaxis	Flagellar motility in Prokaryota	Flagellum	Flagellar basal-body rod protein FlgF
A and B	Motility and Chemotaxis	Flagellar motility in Prokaryota	Flagellum	Flagellar basal-body rod protein FlgG
A and B	Motility and Chemotaxis	Flagellar motility in Prokaryota	Flagellum	Flagellar biosynthesis protein FlhA
A and B	Motility and Chemotaxis	Flagellar motility in Prokaryota	Flagellum	Flagellar biosynthesis protein FlhB
A and B	Motility and Chemotaxis	Flagellar motility in Prokaryota	Flagellum	Flagellar biosynthesis protein FlhF
A and B	Motility and Chemotaxis	Flagellar motility in Prokaryota	Flagellum	Flagellar biosynthesis protein FliP
A and B	Motility and Chemotaxis	Flagellar motility in Prokaryota	Flagellum	Flagellar biosynthesis protein FliQ
A and B	Motility and Chemotaxis	Flagellar motility in Prokaryota	Flagellum	Flagellar biosynthesis protein FliR
A and B	Motility and Chemotaxis	Flagellar motility in Prokaryota	Flagellum	Flagellar biosynthesis protein FliS
A and B	Motility and Chemotaxis	Flagellar motility in Prokaryota	Flagellum	Flagellar hook-associated protein FlgK
A and B	Motility and Chemotaxis	Flagellar motility in Prokaryota	Flagellum	Flagellar hook-associated protein FlgL
A and B	Motility and Chemotaxis	Flagellar motility in Prokaryota	Flagellum	Flagellar hook-basal body complex protein FliE
A and B	Motility and Chemotaxis	Flagellar motility in Prokaryota	Flagellum	Flagellar hook-length control protein FliK
A and B	Motility and Chemotaxis	Flagellar motility in Prokaryota	Flagellum	Flagellar motor rotation protein MotA
A and B	Motility and Chemotaxis	Flagellar motility in Prokaryota	Flagellum	Flagellar motor rotation protein MotB
A and B	Motility and Chemotaxis	Flagellar motility in Prokaryota	Flagellum	Flagellar motor switch protein FliG
A and B	Motility and Chemotaxis	Flagellar motility in Prokaryota	Flagellum	Flagellar motor switch protein FliM
A and B	Motility and Chemotaxis	Flagellar motility in Prokaryota	Flagellum	Flagellar motor switch protein FliN
A and B	Motility and Chemotaxis	Flagellar motility in Prokaryota	Flagellum	Flagellar protein FlbB
A and B	Motility and Chemotaxis	Flagellar motility in Prokaryota	Flagellum	Flagellar protein FlbD
A and B	Motility and Chemotaxis	Flagellar motility in Prokaryota	Flagellum	Flagellar protein FliJ
A and B	Motility and Chemotaxis	Flagellar motility in Prokaryota	Flagellum	Flagellar synthesis regulator FleN
A and B	Motility and Chemotaxis	Flagellar motility in Prokaryota	Flagellum	Flagellin protein FlaA
A and B	Motility and Chemotaxis	Flagellar motility in Prokaryota	Flagellum	Flagellum-specific ATP synthase FliI
A and B	Motility and Chemotaxis	Flagellar motility in Prokaryota	Flagellum	RNA polymerase sigma factor RpoD
A and B	Motility and Chemotaxis	Flagellar motility in Prokaryota	Flagellum	RNA polymerase sigma factor for flagellar operon
A and B	Motility and Chemotaxis	Flagellar motility in Prokaryota	Flagellum	RNA polymerase sigma-54 factor RpoN
A and B	Motility and Chemotaxis	Flagellar motility in Prokaryota	Flagellum in Campylobacter	Cell division protein FtsI [Peptidoglycan synthetase] (EC 2.4.1.129)
A and B	Motility and Chemotaxis	Flagellar motility in Prokaryota	Flagellum in Campylobacter	Flagellar basal-body rod protein FlgB
A and B	Motility and Chemotaxis	Flagellar motility in Prokaryota	Flagellum in Campylobacter	Flagellar basal-body rod protein FlgC
A and B	Motility and Chemotaxis	Flagellar motility in Prokaryota	Flagellum in Campylobacter	Flagellar hook-basal body complex protein FliE
A and B	Motility and Chemotaxis	Flagellar motility in Prokaryota	Flagellum in Campylobacter	Flagellin protein FlaA
A	Motility and Chemotaxis	Flagellar motility in Prokaryota	Flagellum	Flagellar biosynthesis protein FlgN
A	Motility and Chemotaxis	Flagellar motility in Prokaryota	Flagellum	Flagellar biosynthesis protein FliT
A	Motility and Chemotaxis	Flagellar motility in Prokaryota	Flagellum	Flagellar hook protein FlgE
B	Motility and Chemotaxis	Flagellar motility in Prokaryota	Flagellar motility	Flagellin
B	Motility and Chemotaxis	Flagellar motility in Prokaryota	Flagellum	Flagellar biosynthesis protein FliL
B	Motility and Chemotaxis	Flagellar motility in Prokaryota	Flagellum	Flagellar biosynthesis protein FliZ
B	Motility and Chemotaxis	Flagellar motility in Prokaryota	Flagellum	Flagellar hook-associated protein FliD
B	Motility and Chemotaxis	Flagellar motility in Prokaryota	Flagellum	Negative regulator of flagellin synthesis
B	Motility and Chemotaxis	no subcategory	Bacterial Chemotaxis	Chemotaxis regulator - transmits chemoreceptor signals to flagelllar motor components CheY
B	Motility and Chemotaxis	no subcategory	Bacterial Chemotaxis	Signal transduction histidine kinase CheA (EC 2.7.3.-)
A and B	Nitrogen Metabolism	Denitrification	Denitrifying reductase gene clusters	Nitric oxide reductase activation protein NorD
A and B	Nitrogen Metabolism	Denitrification	Denitrifying reductase gene clusters	Nitric oxide reductase activation protein NorQ
A and B	Nitrogen Metabolism	Denitrification	Denitrifying reductase gene clusters	Respiratory nitrate reductase alpha chain (EC 1.7.99.4)
A and B	Nitrogen Metabolism	Denitrification	Denitrifying reductase gene clusters	Respiratory nitrate reductase beta chain (EC 1.7.99.4)
A and B	Nitrogen Metabolism	Denitrification	Denitrifying reductase gene clusters	Respiratory nitrate reductase delta chain (EC 1.7.99.4)
A and B	Nitrogen Metabolism	Denitrification	Denitrifying reductase gene clusters	Respiratory nitrate reductase gamma chain (EC 1.7.99.4)
A and B	Nitrogen Metabolism	no subcategory	Ammonia assimilation	Ammonium transporter
A and B	Nitrogen Metabolism	no subcategory	Ammonia assimilation	Ferredoxin-dependent glutamate synthase (EC 1.4.7.1)
A and B	Nitrogen Metabolism	no subcategory	Ammonia assimilation	Glutamate synthase [NADPH] large chain (EC 1.4.1.13)
A and B	Nitrogen Metabolism	no subcategory	Ammonia assimilation	Glutamate synthase [NADPH] small chain (EC 1.4.1.13)
A and B	Nitrogen Metabolism	no subcategory	Ammonia assimilation	Glutamine synthetase type I (EC 6.3.1.2)
A and B	Nitrogen Metabolism	no subcategory	Ammonia assimilation	Nitrogen regulatory protein P-II
A and B	Nitrogen Metabolism	no subcategory	Nitrate and nitrite ammonification	Nitrite reductase [NAD(P)H] large subunit (EC 1.7.1.4)
A and B	Nitrogen Metabolism	no subcategory	Nitrate and nitrite ammonification	Nitrite reductase [NAD(P)H] small subunit (EC 1.7.1.4)
A and B	Nitrogen Metabolism	no subcategory	Nitrate and nitrite ammonification	Respiratory nitrate reductase alpha chain (EC 1.7.99.4)
A and B	Nitrogen Metabolism	no subcategory	Nitrate and nitrite ammonification	Respiratory nitrate reductase beta chain (EC 1.7.99.4)
A and B	Nitrogen Metabolism	no subcategory	Nitrate and nitrite ammonification	Respiratory nitrate reductase delta chain (EC 1.7.99.4)
A and B	Nitrogen Metabolism	no subcategory	Nitrate and nitrite ammonification	Respiratory nitrate reductase gamma chain (EC 1.7.99.4)
A and B	Nitrogen Metabolism	no subcategory	Nitrosative stress	Nitrite-sensitive transcriptional repressor NsrR
B	Nitrogen Metabolism	no subcategory	Ammonia assimilation	Nitrogen regulation protein NR(I)
B	Nitrogen Metabolism	no subcategory	Nitrate and nitrite ammonification	Assimilatory nitrate reductase large subunit (EC:1.7.99.4)
B	Nitrogen Metabolism	no subcategory	Nitrate and nitrite ammonification	Nitrate/nitrite sensor protein (EC 2.7.3.-)
B	Nitrogen Metabolism	no subcategory	Nitrate and nitrite ammonification	Nitrate/nitrite transporter
B	Nitrogen Metabolism	no subcategory	Nitric oxide synthase	Manganese superoxide dismutase (EC 1.15.1.1)
B	Nitrogen Metabolism	no subcategory	Nitric oxide synthase	putative cytochrome P450 hydroxylase
A and B	Nucleosides and Nucleotides	Detoxification	Nucleoside triphosphate pyrophosphohydrolase MazG	Nucleoside triphosphate pyrophosphohydrolase MazG (EC 3.6.1.8)
A and B	Nucleosides and Nucleotides	Detoxification	Nudix proteins (nucleoside triphosphate hydrolases)	ADP-ribose pyrophosphatase (EC 3.6.1.13)
A	Nucleosides and Nucleotides	Detoxification	Nudix proteins (nucleoside triphosphate hydrolases)	8-oxo-GTPase Bsu YtkD
A	Nucleosides and Nucleotides	Detoxification	Nudix proteins (nucleoside triphosphate hydrolases)	8-oxo-dGTPase Bsu YtkD
B	Nucleosides and Nucleotides	Detoxification	Housecleaning nucleoside triphosphate pyrophosphatases	5&#39;-nucleotidase YjjG (EC 3.1.3.5)
B	Nucleosides and Nucleotides	Detoxification	Housecleaning nucleoside triphosphate pyrophosphatases	Deoxyuridine 5&#39;-triphosphate nucleotidohydrolase (EC 3.6.1.23)
B	Nucleosides and Nucleotides	Detoxification	Nudix proteins (nucleoside triphosphate hydrolases)	Mutator mutT protein (7,8-dihydro-8-oxoguanine-triphosphatase) (EC 3.6.1.-)
A and B	Nucleosides and Nucleotides	Purines	De Novo Purine Biosynthesis	Adenylosuccinate lyase (EC 4.3.2.2)
A and B	Nucleosides and Nucleotides	Purines	De Novo Purine Biosynthesis	Amidophosphoribosyltransferase (EC 2.4.2.14)
A and B	Nucleosides and Nucleotides	Purines	De Novo Purine Biosynthesis	IMP cyclohydrolase (EC 3.5.4.10)
A and B	Nucleosides and Nucleotides	Purines	De Novo Purine Biosynthesis	Phosphoribosylamine--glycine ligase (EC 6.3.4.13)
A and B	Nucleosides and Nucleotides	Purines	De Novo Purine Biosynthesis	Phosphoribosylaminoimidazole-succinocarboxamide synthase (EC 6.3.2.6)
A and B	Nucleosides and Nucleotides	Purines	De Novo Purine Biosynthesis	Phosphoribosylaminoimidazolecarboxamide formyltransferase (EC 2.1.2.3)
A and B	Nucleosides and Nucleotides	Purines	De Novo Purine Biosynthesis	Phosphoribosylformylglycinamidine cyclo-ligase (EC 6.3.3.1)
A and B	Nucleosides and Nucleotides	Purines	De Novo Purine Biosynthesis	Phosphoribosylformylglycinamidine synthase, PurS subunit (EC 6.3.5.3)
A and B	Nucleosides and Nucleotides	Purines	De Novo Purine Biosynthesis	Phosphoribosylformylglycinamidine synthase, glutamine amidotransferase subunit (EC 6.3.5.3)
A and B	Nucleosides and Nucleotides	Purines	De Novo Purine Biosynthesis	Phosphoribosylformylglycinamidine synthase, synthetase subunit (EC 6.3.5.3)
A and B	Nucleosides and Nucleotides	Purines	De Novo Purine Biosynthesis	Phosphoribosylglycinamide formyltransferase (EC 2.1.2.2)
A and B	Nucleosides and Nucleotides	Purines	De Novo Purine Biosynthesis	Ribose-phosphate pyrophosphokinase (EC 2.7.6.1)
A and B	Nucleosides and Nucleotides	Purines	Purine Utilization	Guanine deaminase (EC 3.5.4.3)
A and B	Nucleosides and Nucleotides	Purines	Purine Utilization	Xanthine dehydrogenase iron-sulfur subunit (EC 1.17.1.4)
A and B	Nucleosides and Nucleotides	Purines	Purine Utilization	Xanthine dehydrogenase, FAD binding subunit (EC 1.17.1.4)
A and B	Nucleosides and Nucleotides	Purines	Purine Utilization	Xanthine dehydrogenase, molybdenum binding subunit (EC 1.17.1.4)
A and B	Nucleosides and Nucleotides	Purines	Purine Utilization	Xanthine permease
A and B	Nucleosides and Nucleotides	Purines	Purine conversions	2&#39;,3&#39;-cyclic-nucleotide 2&#39;-phosphodiesterase (EC 3.1.4.16)
A and B	Nucleosides and Nucleotides	Purines	Purine conversions	5&#39;-nucleotidase (EC 3.1.3.5)
A and B	Nucleosides and Nucleotides	Purines	Purine conversions	5&#39;-nucleotidase family protein in cluster with NagD-like phosphatase
A and B	Nucleosides and Nucleotides	Purines	Purine conversions	Adenine deaminase (EC 3.5.4.2)
A and B	Nucleosides and Nucleotides	Purines	Purine conversions	Adenine phosphoribosyltransferase (EC 2.4.2.7)
A and B	Nucleosides and Nucleotides	Purines	Purine conversions	Adenylate kinase (EC 2.7.4.3)
A and B	Nucleosides and Nucleotides	Purines	Purine conversions	Adenylosuccinate lyase (EC 4.3.2.2)
A and B	Nucleosides and Nucleotides	Purines	Purine conversions	Adenylosuccinate synthetase (EC 6.3.4.4)
A and B	Nucleosides and Nucleotides	Purines	Purine conversions	Deoxyadenosine kinase (EC 2.7.1.76)
A and B	Nucleosides and Nucleotides	Purines	Purine conversions	Deoxyguanosine kinase (EC 2.7.1.113)
A and B	Nucleosides and Nucleotides	Purines	Purine conversions	GMP reductase (EC 1.7.1.7)
A and B	Nucleosides and Nucleotides	Purines	Purine conversions	Guanine deaminase (EC 3.5.4.3)
A and B	Nucleosides and Nucleotides	Purines	Purine conversions	Guanylate kinase (EC 2.7.4.8)
A and B	Nucleosides and Nucleotides	Purines	Purine conversions	Hypoxanthine-guanine phosphoribosyltransferase (EC 2.4.2.8)
A and B	Nucleosides and Nucleotides	Purines	Purine conversions	Inosine-5&#39;-monophosphate dehydrogenase (EC 1.1.1.205)
A and B	Nucleosides and Nucleotides	Purines	Purine conversions	Nucleoside diphosphate kinase (EC 2.7.4.6)
A and B	Nucleosides and Nucleotides	Purines	Purine conversions	Purine nucleoside phosphorylase (EC 2.4.2.1)
A and B	Nucleosides and Nucleotides	Purines	Purine conversions	Xanthine phosphoribosyltransferase (EC 2.4.2.22)
A and B	Nucleosides and Nucleotides	Purines	Xanthine Metabolism in Bacteria	Hypoxanthine/guanine permease PbuG
A and B	Nucleosides and Nucleotides	Purines	Xanthine Metabolism in Bacteria	Na+ dependent nucleoside transporter NupC
A and B	Nucleosides and Nucleotides	Purines	Xanthine Metabolism in Bacteria	Xanthine permease
A and B	Nucleosides and Nucleotides	Purines	Xanthine Metabolism in Bacteria	Xanthine phosphoribosyltransferase (EC 2.4.2.22)
A and B	Nucleosides and Nucleotides	Purines	Xanthine dehydrogenase subunits	Xanthine dehydrogenase iron-sulfur subunit (EC 1.17.1.4)
A and B	Nucleosides and Nucleotides	Purines	Xanthine dehydrogenase subunits	Xanthine dehydrogenase, FAD binding subunit (EC 1.17.1.4)
A and B	Nucleosides and Nucleotides	Purines	Xanthine dehydrogenase subunits	Xanthine dehydrogenase, molybdenum binding subunit (EC 1.17.1.4)
A	Nucleosides and Nucleotides	Purines	GMP synthase	GMP synthase [glutamine-hydrolyzing], ATP pyrophosphatase subunit (EC 6.3.5.2)
A	Nucleosides and Nucleotides	Purines	GMP synthase	GMP synthase [glutamine-hydrolyzing], amidotransferase subunit (EC 6.3.5.2)
A	Nucleosides and Nucleotides	Purines	Purine Utilization	Xanthine and CO dehydrogenases maturation factor, XdhC/CoxF family
B	Nucleosides and Nucleotides	Purines	De Novo Purine Biosynthesis	Phosphoribosylaminoimidazole carboxylase ATPase subunit (EC 4.1.1.21)
B	Nucleosides and Nucleotides	Purines	De Novo Purine Biosynthesis	Phosphoribosylaminoimidazole carboxylase catalytic subunit (EC 4.1.1.21)
B	Nucleosides and Nucleotides	Purines	De Novo Purine Biosynthesis	Phosphoribosylglycinamide formyltransferase 2 (EC 2.1.2.-)
B	Nucleosides and Nucleotides	Purines	De Novo Purine Biosynthesis	PurR: transcription regulator associated with purine metabolism
B	Nucleosides and Nucleotides	Purines	Purine Utilization	Cytosine/purine/uracil/thiamine/allantoin permease family protein
B	Nucleosides and Nucleotides	Purines	Purine Utilization	Xanthine/uracil/thiamine/ascorbate permease family protein
B	Nucleosides and Nucleotides	Purines	Purine conversions	GMP synthase [glutamine-hydrolyzing] (EC 6.3.5.2)
B	Nucleosides and Nucleotides	Purines	Purine conversions	Purine trans deoxyribosylase (Nucleoside deoxyribosyltransferase-I) (EC 2.4.2.6)
B	Nucleosides and Nucleotides	Purines	Purine conversions	dNTP triphosphohydrolase, putative
B	Nucleosides and Nucleotides	Purines	Xanthine dehydrogenase subunits	CTP:molybdopterin cytidylyltransferase
A and B	Nucleosides and Nucleotides	Pyrimidines	De Novo Pyrimidine Synthesis	Aspartate carbamoyltransferase (EC 2.1.3.2)
A and B	Nucleosides and Nucleotides	Pyrimidines	De Novo Pyrimidine Synthesis	Carbamoyl-phosphate synthase large chain (EC 6.3.5.5)
A and B	Nucleosides and Nucleotides	Pyrimidines	De Novo Pyrimidine Synthesis	Carbamoyl-phosphate synthase small chain (EC 6.3.5.5)
A and B	Nucleosides and Nucleotides	Pyrimidines	De Novo Pyrimidine Synthesis	Dihydroorotase (EC 3.5.2.3)
A and B	Nucleosides and Nucleotides	Pyrimidines	De Novo Pyrimidine Synthesis	Orotate phosphoribosyltransferase (EC 2.4.2.10)
A and B	Nucleosides and Nucleotides	Pyrimidines	De Novo Pyrimidine Synthesis	Orotidine 5&#39;-phosphate decarboxylase (EC 4.1.1.23)
A and B	Nucleosides and Nucleotides	Pyrimidines	De Novo Pyrimidine Synthesis	Pyrimidine operon regulatory protein PyrR
A and B	Nucleosides and Nucleotides	Pyrimidines	De Novo Pyrimidine Synthesis	Uracil permease
A and B	Nucleosides and Nucleotides	Pyrimidines	De Novo Pyrimidine Synthesis	Uracil phosphoribosyltransferase (EC 2.4.2.9)
A and B	Nucleosides and Nucleotides	Pyrimidines	pyrimidine conversions	2&#39;,3&#39;-cyclic-nucleotide 2&#39;-phosphodiesterase (EC 3.1.4.16)
A and B	Nucleosides and Nucleotides	Pyrimidines	pyrimidine conversions	5&#39;-nucleotidase (EC 3.1.3.5)
A and B	Nucleosides and Nucleotides	Pyrimidines	pyrimidine conversions	CTP synthase (EC 6.3.4.2)
A and B	Nucleosides and Nucleotides	Pyrimidines	pyrimidine conversions	Cytidine deaminase (EC 3.5.4.5)
A and B	Nucleosides and Nucleotides	Pyrimidines	pyrimidine conversions	Cytidylate kinase (EC 2.7.4.25)
A and B	Nucleosides and Nucleotides	Pyrimidines	pyrimidine conversions	Nucleoside diphosphate kinase (EC 2.7.4.6)
A and B	Nucleosides and Nucleotides	Pyrimidines	pyrimidine conversions	Purine nucleoside phosphorylase (EC 2.4.2.1)
A and B	Nucleosides and Nucleotides	Pyrimidines	pyrimidine conversions	Pyrimidine-nucleoside phosphorylase (EC 2.4.2.2)
A and B	Nucleosides and Nucleotides	Pyrimidines	pyrimidine conversions	Thioredoxin reductase (EC 1.8.1.9)
A and B	Nucleosides and Nucleotides	Pyrimidines	pyrimidine conversions	Thymidine kinase (EC 2.7.1.21)
A and B	Nucleosides and Nucleotides	Pyrimidines	pyrimidine conversions	Thymidylate kinase (EC 2.7.4.9)
A and B	Nucleosides and Nucleotides	Pyrimidines	pyrimidine conversions	Thymidylate synthase (EC 2.1.1.45)
A and B	Nucleosides and Nucleotides	Pyrimidines	pyrimidine conversions	Uracil phosphoribosyltransferase (EC 2.4.2.9)
A	Nucleosides and Nucleotides	Pyrimidines	pyrimidine conversions	Deoxycytidine kinase (EC 2.7.1.74)
A	Nucleosides and Nucleotides	Pyrimidines	pyrimidine conversions	Uridine kinase (EC 2.7.1.48)
B	Nucleosides and Nucleotides	Pyrimidines	De Novo Pyrimidine Synthesis	Dihydroorotate dehydrogenase electron transfer subunit (EC 1.3.3.1)
B	Nucleosides and Nucleotides	Pyrimidines	De Novo Pyrimidine Synthesis	Dihydroorotate dehydrogenase, catalytic subunit (EC 1.3.3.1)
B	Nucleosides and Nucleotides	Pyrimidines	pyrimidine conversions	Uridine kinase (EC 2.7.1.48) [C1]
A and B	Nucleosides and Nucleotides	no subcategory	Adenosyl nucleosidases	5&#39;-methylthioadenosine nucleosidase (EC 3.2.2.16)
A and B	Nucleosides and Nucleotides	no subcategory	Adenosyl nucleosidases	Purine nucleoside phosphorylase (EC 2.4.2.1)
A and B	Nucleosides and Nucleotides	no subcategory	Adenosyl nucleosidases	S-adenosylhomocysteine nucleosidase (EC 3.2.2.9)
A and B	Nucleosides and Nucleotides	no subcategory	Ribonucleotide reduction	Ribonucleotide reductase of class Ib (aerobic), alpha subunit (EC 1.17.4.1)
A and B	Nucleosides and Nucleotides	no subcategory	Ribonucleotide reduction	Ribonucleotide reductase of class Ib (aerobic), beta subunit (EC 1.17.4.1)
A and B	Nucleosides and Nucleotides	no subcategory	Ribonucleotide reduction	Ribonucleotide reductase transcriptional regulator NrdR
A and B	Nucleosides and Nucleotides	no subcategory	Ribonucleotide reduction	Ribonucleotide reduction protein NrdI
A	Nucleosides and Nucleotides	no subcategory	Adenosyl nucleosidases	hydrolase, haloacid dehalogenase-like family protein BCZK2594
B	Phages, Prophages, Transposable elements, Plasmids	Pathogenicity islands	Listeria Pathogenicity Island LIPI-1 extended	Zinc metalloproteinase precursor (EC 3.4.24.29)
A and B	Phages, Prophages, Transposable elements, Plasmids	Phages, Prophages	Phage packaging machinery	Phage terminase, large subunit
A and B	Phages, Prophages, Transposable elements, Plasmids	Phages, Prophages	Phage packaging machinery	Phage terminase, small subunit
A	Phages, Prophages, Transposable elements, Plasmids	Phages, Prophages	Phage capsid proteins	Phage capsid and scaffold
A	Phages, Prophages, Transposable elements, Plasmids	Phages, Prophages	Phage capsid proteins	Phage major capsid protein
A	Phages, Prophages, Transposable elements, Plasmids	Phages, Prophages	Phage capsid proteins	Phage minor capsid protein
A	Phages, Prophages, Transposable elements, Plasmids	Phages, Prophages	Phage packaging machinery	Phage portal protein
A	Phages, Prophages, Transposable elements, Plasmids	Phages, Prophages	Phage tail proteins	Phage tail protein
B	Phages, Prophages, Transposable elements, Plasmids	Phages, Prophages	Phage baseplate proteins	Phage baseplate
B	Phages, Prophages, Transposable elements, Plasmids	Phages, Prophages	Phage packaging machinery	Phage terminase small subunit
B	Phages, Prophages, Transposable elements, Plasmids	Phages, Prophages	Phage tail fiber proteins	Phage tail fibers
B	Phages, Prophages, Transposable elements, Plasmids	Phages, Prophages	Phage tail proteins	Phage tail length tape-measure protein
A and B	Phosphorus Metabolism	no subcategory	Phosphate metabolism	Alkaline phosphatase (EC 3.1.3.1)
A and B	Phosphorus Metabolism	no subcategory	Phosphate metabolism	Alkaline phosphatase like protein
A and B	Phosphorus Metabolism	no subcategory	Phosphate metabolism	Alkaline phosphatase synthesis transcriptional regulatory protein PhoP
A and B	Phosphorus Metabolism	no subcategory	Phosphate metabolism	Manganese-dependent inorganic pyrophosphatase (EC 3.6.1.1)
A and B	Phosphorus Metabolism	no subcategory	Phosphate metabolism	Phosphate regulon sensor protein PhoR (SphS) (EC 2.7.13.3)
A and B	Phosphorus Metabolism	no subcategory	Phosphate metabolism	Phosphate starvation-inducible protein PhoH, predicted ATPase
A and B	Phosphorus Metabolism	no subcategory	Phosphate metabolism	Predicted ATPase related to phosphate starvation-inducible protein PhoH
A and B	Phosphorus Metabolism	no subcategory	Phosphate metabolism	Probable low-affinity inorganic phosphate transporter
A and B	Phosphorus Metabolism	no subcategory	Phosphate metabolism	Sodium-dependent phosphate transporter
A	Phosphorus Metabolism	no subcategory	Phosphate metabolism	Pyrophosphatase PpaX (EC 3.6.1.1)
B	Phosphorus Metabolism	no subcategory	High affinity phosphate transporter and control of PHO regulon	Phosphate ABC transporter, periplasmic phosphate-binding protein PstS (TC 3.A.1.7.1)
B	Phosphorus Metabolism	no subcategory	High affinity phosphate transporter and control of PHO regulon	Phosphate regulon transcriptional regulatory protein PhoB (SphR)
B	Phosphorus Metabolism	no subcategory	High affinity phosphate transporter and control of PHO regulon	Phosphate transport ATP-binding protein PstB (TC 3.A.1.7.1)
B	Phosphorus Metabolism	no subcategory	High affinity phosphate transporter and control of PHO regulon	Phosphate transport system permease protein PstA (TC 3.A.1.7.1)
B	Phosphorus Metabolism	no subcategory	High affinity phosphate transporter and control of PHO regulon	Phosphate transport system permease protein PstC (TC 3.A.1.7.1)
B	Phosphorus Metabolism	no subcategory	Phosphate metabolism	Inorganic pyrophospatase PpaX (EC 3.1.3.18)
B	Phosphorus Metabolism	no subcategory	Phosphate metabolism	Phosphate transport regulator (distant homolog of PhoU)
A and B	Potassium metabolism	no subcategory	Potassium homeostasis	Large-conductance mechanosensitive channel
A and B	Potassium metabolism	no subcategory	Potassium homeostasis	Potassium efflux system KefA protein
B	Potassium metabolism	no subcategory	Hyperosmotic potassium uptake	Potassium uptake protein TrkH
B	Potassium metabolism	no subcategory	Hyperosmotic potassium uptake	Potassium uptake protein, integral membrane component, KtrD
B	Potassium metabolism	no subcategory	Potassium homeostasis	Glutathione-regulated potassium-efflux system ancillary protein KefF
B	Potassium metabolism	no subcategory	Potassium homeostasis	Osmosensitive K+ channel histidine kinase KdpD (EC 2.7.3.-)
A and B	Protein Metabolism	Protein biosynthesis	Glycyl-tRNA synthetase	Glycyl-tRNA synthetase alpha chain (EC 6.1.1.14)
A and B	Protein Metabolism	Protein biosynthesis	Glycyl-tRNA synthetase	Glycyl-tRNA synthetase beta chain (EC 6.1.1.14)
A and B	Protein Metabolism	Protein biosynthesis	Programmed frameshift	Peptide chain release factor 2
A and B	Protein Metabolism	Protein biosynthesis	Programmed frameshift	programmed frameshift-containing
A and B	Protein Metabolism	Protein biosynthesis	Ribosome LSU bacterial	Firmicutes ribosomal L7Ae family protein
A and B	Protein Metabolism	Protein biosynthesis	Ribosome LSU bacterial	LSU ribosomal protein L10p (P0)
A and B	Protein Metabolism	Protein biosynthesis	Ribosome LSU bacterial	LSU ribosomal protein L11p (L12e)
A and B	Protein Metabolism	Protein biosynthesis	Ribosome LSU bacterial	LSU ribosomal protein L13p (L13Ae)
A and B	Protein Metabolism	Protein biosynthesis	Ribosome LSU bacterial	LSU ribosomal protein L14p (L23e)
A and B	Protein Metabolism	Protein biosynthesis	Ribosome LSU bacterial	LSU ribosomal protein L15p (L27Ae)
A and B	Protein Metabolism	Protein biosynthesis	Ribosome LSU bacterial	LSU ribosomal protein L16p (L10e)
A and B	Protein Metabolism	Protein biosynthesis	Ribosome LSU bacterial	LSU ribosomal protein L17p
A and B	Protein Metabolism	Protein biosynthesis	Ribosome LSU bacterial	LSU ribosomal protein L18p (L5e)
A and B	Protein Metabolism	Protein biosynthesis	Ribosome LSU bacterial	LSU ribosomal protein L19p
A and B	Protein Metabolism	Protein biosynthesis	Ribosome LSU bacterial	LSU ribosomal protein L1p (L10Ae)
A and B	Protein Metabolism	Protein biosynthesis	Ribosome LSU bacterial	LSU ribosomal protein L20p
A and B	Protein Metabolism	Protein biosynthesis	Ribosome LSU bacterial	LSU ribosomal protein L21p
A and B	Protein Metabolism	Protein biosynthesis	Ribosome LSU bacterial	LSU ribosomal protein L22p (L17e)
A and B	Protein Metabolism	Protein biosynthesis	Ribosome LSU bacterial	LSU ribosomal protein L23p (L23Ae)
A and B	Protein Metabolism	Protein biosynthesis	Ribosome LSU bacterial	LSU ribosomal protein L24p (L26e)
A and B	Protein Metabolism	Protein biosynthesis	Ribosome LSU bacterial	LSU ribosomal protein L25p
A and B	Protein Metabolism	Protein biosynthesis	Ribosome LSU bacterial	LSU ribosomal protein L27p
A and B	Protein Metabolism	Protein biosynthesis	Ribosome LSU bacterial	LSU ribosomal protein L28p
A and B	Protein Metabolism	Protein biosynthesis	Ribosome LSU bacterial	LSU ribosomal protein L29p (L35e)
A and B	Protein Metabolism	Protein biosynthesis	Ribosome LSU bacterial	LSU ribosomal protein L2p (L8e)
A and B	Protein Metabolism	Protein biosynthesis	Ribosome LSU bacterial	LSU ribosomal protein L30p (L7e)
A and B	Protein Metabolism	Protein biosynthesis	Ribosome LSU bacterial	LSU ribosomal protein L31p
A and B	Protein Metabolism	Protein biosynthesis	Ribosome LSU bacterial	LSU ribosomal protein L31p, zinc-dependent
A and B	Protein Metabolism	Protein biosynthesis	Ribosome LSU bacterial	LSU ribosomal protein L31p, zinc-independent
A and B	Protein Metabolism	Protein biosynthesis	Ribosome LSU bacterial	LSU ribosomal protein L33p
A and B	Protein Metabolism	Protein biosynthesis	Ribosome LSU bacterial	LSU ribosomal protein L33p, zinc-dependent
A and B	Protein Metabolism	Protein biosynthesis	Ribosome LSU bacterial	LSU ribosomal protein L33p, zinc-independent
A and B	Protein Metabolism	Protein biosynthesis	Ribosome LSU bacterial	LSU ribosomal protein L35p
A and B	Protein Metabolism	Protein biosynthesis	Ribosome LSU bacterial	LSU ribosomal protein L36p
A and B	Protein Metabolism	Protein biosynthesis	Ribosome LSU bacterial	LSU ribosomal protein L3p (L3e)
A and B	Protein Metabolism	Protein biosynthesis	Ribosome LSU bacterial	LSU ribosomal protein L4p (L1e)
A and B	Protein Metabolism	Protein biosynthesis	Ribosome LSU bacterial	LSU ribosomal protein L5p (L11e)
A and B	Protein Metabolism	Protein biosynthesis	Ribosome LSU bacterial	LSU ribosomal protein L6p (L9e)
A and B	Protein Metabolism	Protein biosynthesis	Ribosome LSU bacterial	LSU ribosomal protein L9p
A and B	Protein Metabolism	Protein biosynthesis	Translation elongation factor G family	Translation elongation factor G
A and B	Protein Metabolism	Protein biosynthesis	Translation elongation factors bacterial	Translation elongation factor G
A and B	Protein Metabolism	Protein biosynthesis	Translation elongation factors bacterial	Translation elongation factor LepA
A and B	Protein Metabolism	Protein biosynthesis	Translation elongation factors bacterial	Translation elongation factor P
A and B	Protein Metabolism	Protein biosynthesis	Translation elongation factors bacterial	Translation elongation factor Ts
A and B	Protein Metabolism	Protein biosynthesis	Translation elongation factors bacterial	Translation elongation factor Tu
A and B	Protein Metabolism	Protein biosynthesis	Translation initiation factors bacterial	Methionyl-tRNA formyltransferase (EC 2.1.2.9)
A and B	Protein Metabolism	Protein biosynthesis	Translation initiation factors bacterial	Ribosome-binding factor A
A and B	Protein Metabolism	Protein biosynthesis	Translation initiation factors bacterial	Translation initiation factor 1
A and B	Protein Metabolism	Protein biosynthesis	Translation initiation factors bacterial	Translation initiation factor 2
A and B	Protein Metabolism	Protein biosynthesis	Translation initiation factors bacterial	Translation initiation factor 3
A and B	Protein Metabolism	Protein biosynthesis	Translation termination factors bacterial	Methionine aminopeptidase (EC 3.4.11.18)
A and B	Protein Metabolism	Protein biosynthesis	Translation termination factors bacterial	Peptide chain release factor 1
A and B	Protein Metabolism	Protein biosynthesis	Translation termination factors bacterial	Peptide chain release factor 2
A and B	Protein Metabolism	Protein biosynthesis	Translation termination factors bacterial	Peptide deformylase (EC 3.5.1.88)
A and B	Protein Metabolism	Protein biosynthesis	Translation termination factors bacterial	Peptidyl-tRNA hydrolase (EC 3.1.1.29)
A and B	Protein Metabolism	Protein biosynthesis	Translation termination factors bacterial	Ribosome recycling factor
A and B	Protein Metabolism	Protein biosynthesis	Translation termination factors bacterial	tmRNA-binding protein SmpB
A and B	Protein Metabolism	Protein biosynthesis	tRNA aminoacylation, Ala	Alanyl-tRNA synthetase (EC 6.1.1.7)
A and B	Protein Metabolism	Protein biosynthesis	tRNA aminoacylation, Arg	Arginyl-tRNA synthetase (EC 6.1.1.19)
A and B	Protein Metabolism	Protein biosynthesis	tRNA aminoacylation, Asp and Asn	Asparaginyl-tRNA synthetase (EC 6.1.1.22)
A and B	Protein Metabolism	Protein biosynthesis	tRNA aminoacylation, Asp and Asn	Aspartyl-tRNA synthetase (EC 6.1.1.12)
A and B	Protein Metabolism	Protein biosynthesis	tRNA aminoacylation, Asp and Asn	Aspartyl-tRNA(Asn) amidotransferase subunit A (EC 6.3.5.6)
A and B	Protein Metabolism	Protein biosynthesis	tRNA aminoacylation, Asp and Asn	Aspartyl-tRNA(Asn) amidotransferase subunit B (EC 6.3.5.6)
A and B	Protein Metabolism	Protein biosynthesis	tRNA aminoacylation, Asp and Asn	Aspartyl-tRNA(Asn) amidotransferase subunit C (EC 6.3.5.6)
A and B	Protein Metabolism	Protein biosynthesis	tRNA aminoacylation, Cys	Cysteinyl-tRNA synthetase (EC 6.1.1.16)
A and B	Protein Metabolism	Protein biosynthesis	tRNA aminoacylation, Glu and Gln	Glutamyl-tRNA synthetase (EC 6.1.1.17)
A and B	Protein Metabolism	Protein biosynthesis	tRNA aminoacylation, Glu and Gln	Glutamyl-tRNA(Gln) amidotransferase subunit A (EC 6.3.5.7)
A and B	Protein Metabolism	Protein biosynthesis	tRNA aminoacylation, Glu and Gln	Glutamyl-tRNA(Gln) amidotransferase subunit B (EC 6.3.5.7)
A and B	Protein Metabolism	Protein biosynthesis	tRNA aminoacylation, Glu and Gln	Glutamyl-tRNA(Gln) amidotransferase subunit C (EC 6.3.5.7)
A and B	Protein Metabolism	Protein biosynthesis	tRNA aminoacylation, Glu and Gln	Glutamyl-tRNA(Gln) synthetase (EC 6.1.1.24)
A and B	Protein Metabolism	Protein biosynthesis	tRNA aminoacylation, Gly	Glycyl-tRNA synthetase alpha chain (EC 6.1.1.14)
A and B	Protein Metabolism	Protein biosynthesis	tRNA aminoacylation, Gly	Glycyl-tRNA synthetase beta chain (EC 6.1.1.14)
A and B	Protein Metabolism	Protein biosynthesis	tRNA aminoacylation, His	Histidyl-tRNA synthetase (EC 6.1.1.21)
A and B	Protein Metabolism	Protein biosynthesis	tRNA aminoacylation, Ile	Isoleucyl-tRNA synthetase (EC 6.1.1.5)
A and B	Protein Metabolism	Protein biosynthesis	tRNA aminoacylation, Leu	Leucyl-tRNA synthetase (EC 6.1.1.4)
A and B	Protein Metabolism	Protein biosynthesis	tRNA aminoacylation, Lys	Lysyl-tRNA synthetase (class II) (EC 6.1.1.6)
A and B	Protein Metabolism	Protein biosynthesis	tRNA aminoacylation, Met	Methionyl-tRNA synthetase (EC 6.1.1.10)
A and B	Protein Metabolism	Protein biosynthesis	tRNA aminoacylation, Phe	Phenylalanyl-tRNA synthetase alpha chain (EC 6.1.1.20)
A and B	Protein Metabolism	Protein biosynthesis	tRNA aminoacylation, Phe	Phenylalanyl-tRNA synthetase beta chain (EC 6.1.1.20)
A and B	Protein Metabolism	Protein biosynthesis	tRNA aminoacylation, Phe	Phenylalanyl-tRNA synthetase domain protein (Bsu YtpR)
A and B	Protein Metabolism	Protein biosynthesis	tRNA aminoacylation, Pro	Cys-tRNA(Pro) deacylase YbaK
A and B	Protein Metabolism	Protein biosynthesis	tRNA aminoacylation, Pro	Prolyl-tRNA synthetase (EC 6.1.1.15), bacterial type
A and B	Protein Metabolism	Protein biosynthesis	tRNA aminoacylation, Ser	Seryl-tRNA synthetase (EC 6.1.1.11)
A and B	Protein Metabolism	Protein biosynthesis	tRNA aminoacylation, Thr	Threonyl-tRNA synthetase (EC 6.1.1.3)
A and B	Protein Metabolism	Protein biosynthesis	tRNA aminoacylation, Trp	Tryptophanyl-tRNA synthetase (EC 6.1.1.2)
A and B	Protein Metabolism	Protein biosynthesis	tRNA aminoacylation, Tyr	Tyrosyl-tRNA synthetase (EC 6.1.1.1)
A and B	Protein Metabolism	Protein biosynthesis	tRNA aminoacylation, Val	Valyl-tRNA synthetase (EC 6.1.1.9)
A and B	Protein Metabolism	Protein biosynthesis	tRNAs	tRNA-Ala-GGC
A and B	Protein Metabolism	Protein biosynthesis	tRNAs	tRNA-Arg-ACG
A and B	Protein Metabolism	Protein biosynthesis	tRNAs	tRNA-Arg-CCG
A and B	Protein Metabolism	Protein biosynthesis	tRNAs	tRNA-Cys-GCA
A and B	Protein Metabolism	Protein biosynthesis	tRNAs	tRNA-Gly-GCC
A and B	Protein Metabolism	Protein biosynthesis	tRNAs	tRNA-Leu-CAA
A and B	Protein Metabolism	Protein biosynthesis	tRNAs	tRNA-Leu-CAG
A and B	Protein Metabolism	Protein biosynthesis	tRNAs	tRNA-Leu-GAG
A and B	Protein Metabolism	Protein biosynthesis	tRNAs	tRNA-Phe-GAA
A and B	Protein Metabolism	Protein biosynthesis	tRNAs	tRNA-Ser-GGA
A and B	Protein Metabolism	Protein biosynthesis	tRNAs	tRNA-Trp-CCA
A and B	Protein Metabolism	Protein biosynthesis	tRNAs	tRNA-Val-GAC
A	Protein Metabolism	Protein biosynthesis	Ribosome LSU bacterial	LSU ribosomal protein L32p
A	Protein Metabolism	Protein biosynthesis	Ribosome SSU bacterial	SSU ribosomal protein S18p
A	Protein Metabolism	Protein biosynthesis	Ribosome SSU bacterial	SSU ribosomal protein S18p, zinc-independent
A	Protein Metabolism	Protein biosynthesis	Ribosome SSU bacterial	SSU ribosomal protein S19p (S15e)
A	Protein Metabolism	Protein biosynthesis	rRNAs	5S rRNA
B	Protein Metabolism	Protein biosynthesis	Ribosome activity modulation	Ribosomal subunit interface protein
B	Protein Metabolism	Protein biosynthesis	tRNA aminoacylation, Pro	tRNA proofreading protein STM4549
A and B	Protein Metabolism	Protein degradation	Aminopeptidases (EC 3.4.11.-)	Aminopeptidase S (Leu, Val, Phe, Tyr preference) (EC 3.4.11.24)
A and B	Protein Metabolism	Protein degradation	Aminopeptidases (EC 3.4.11.-)	Aminopeptidase Y (Arg, Lys, Leu preference) (EC 3.4.11.15)
A and B	Protein Metabolism	Protein degradation	Aminopeptidases (EC 3.4.11.-)	Cytosol aminopeptidase PepA (EC 3.4.11.1)
A and B	Protein Metabolism	Protein degradation	Metallocarboxypeptidases (EC 3.4.17.-)	D-alanyl-D-alanine carboxypeptidase (EC 3.4.16.4)
A and B	Protein Metabolism	Protein degradation	Metallocarboxypeptidases (EC 3.4.17.-)	Muramoyltetrapeptide carboxypeptidase (EC 3.4.17.13)
A and B	Protein Metabolism	Protein degradation	Metallocarboxypeptidases (EC 3.4.17.-)	Thermostable carboxypeptidase 1 (EC 3.4.17.19)
A and B	Protein Metabolism	Protein degradation	Omega peptidases (EC 3.4.19.-)	Acylamino-acid-releasing enzyme (EC 3.4.19.1)
A and B	Protein Metabolism	Protein degradation	Omega peptidases (EC 3.4.19.-)	Gamma-D-glutamyl-meso-diaminopimelate peptidase (EC 3.4.19.11)
A and B	Protein Metabolism	Protein degradation	Omega peptidases (EC 3.4.19.-)	Pyrrolidone-carboxylate peptidase (EC 3.4.19.3)
A and B	Protein Metabolism	Protein degradation	Protein degradation	Aminopeptidase YpdF (MP-, MA-, MS-, AP-, NP- specific)
A and B	Protein Metabolism	Protein degradation	Protein degradation	Deblocking aminopeptidase (EC 3.4.11.-)
A and B	Protein Metabolism	Protein degradation	Proteolysis in bacteria, ATP-dependent	ATP-dependent Clp protease ATP-binding subunit ClpX
A and B	Protein Metabolism	Protein degradation	Proteolysis in bacteria, ATP-dependent	ATP-dependent Clp protease, ATP-binding subunit ClpC
A and B	Protein Metabolism	Protein degradation	Proteolysis in bacteria, ATP-dependent	ATP-dependent hsl protease ATP-binding subunit HslU
A and B	Protein Metabolism	Protein degradation	Proteolysis in bacteria, ATP-dependent	ATP-dependent protease La (EC 3.4.21.53) Type I
A and B	Protein Metabolism	Protein degradation	Proteolysis in bacteria, ATP-dependent	DNA repair protein RadA
A and B	Protein Metabolism	Protein degradation	Proteolysis in bacteria, ATP-dependent	Membrane-associated protein containing RNA-binding TRAM domain and ribonuclease PIN-domain, YacL B.subtilis ortholog
A and B	Protein Metabolism	Protein degradation	Proteolysis in bacteria, ATP-dependent	Transcriptional regulator CtsR
A and B	Protein Metabolism	Protein degradation	Serine endopeptidase (EC 3.4.21.-)	Glutamyl endopeptidase precursor (EC 3.4.21.19), blaSE
A	Protein Metabolism	Protein degradation	Metalloendopeptidases (EC 3.4.24.-)	Bacillolysin, extracellular neutral metalloprotease (EC 3.4.24.28)
B	Protein Metabolism	Protein degradation	Proteasome bacterial	ATP-dependent Clp protease proteolytic subunit (EC 3.4.21.92)
B	Protein Metabolism	Protein degradation	Proteasome bacterial	ATP-dependent protease HslV (EC 3.4.25.-)
B	Protein Metabolism	Protein degradation	Proteasome bacterial	Site-specific tyrosine recombinase
B	Protein Metabolism	Protein degradation	Proteolysis in bacteria, ATP-dependent	Nucleotide excision repair protein, with UvrB/UvrC motif
B	Protein Metabolism	Protein degradation	Proteolysis in bacteria, ATP-dependent	Putative ATP:guanido phosphotransferase YacI (EC 2.7.3.-)
A and B	Protein Metabolism	Protein folding	Peptidyl-prolyl cis-trans isomerase	Foldase protein PrsA precursor (EC 5.2.1.8)
A and B	Protein Metabolism	Protein folding	Periplasmic disulfide interchange	Cytochrome c-type biogenesis protein CcdA (DsbD analog)
A and B	Protein Metabolism	Protein folding	Periplasmic disulfide interchange	Cytochrome c-type biogenesis protein DsbD, protein-disulfide reductase (EC 1.8.1.8)
A and B	Protein Metabolism	Protein folding	Periplasmic disulfide interchange	Periplasmic thiol:disulfide interchange protein DsbA
A and B	Protein Metabolism	Protein folding	Protein chaperones	Chaperone protein DnaJ
A and B	Protein Metabolism	Protein folding	Protein chaperones	Chaperone protein DnaK
A and B	Protein Metabolism	Protein folding	Protein chaperones	Chaperone protein HtpG
A and B	Protein Metabolism	Protein folding	Protein chaperones	DnaJ-class molecular chaperone CbpA
A and B	Protein Metabolism	Protein folding	Protein chaperones	Heat shock protein GrpE
B	Protein Metabolism	Protein folding	GroEL GroES	Heat shock protein 60 family chaperone GroEL
B	Protein Metabolism	Protein folding	GroEL GroES	Heat shock protein 60 family co-chaperone GroES
B	Protein Metabolism	Protein folding	Protein chaperones	ClpB protein
A and B	Protein Metabolism	Protein processing and modification	N-linked Glycosylation in Bacteria	4-keto-6-deoxy-N-Acetyl-D-hexosaminyl-(Lipid carrier) aminotransferase
A and B	Protein Metabolism	Protein processing and modification	N-linked Glycosylation in Bacteria	Lipid carrier : UDP-N-acetylgalactosaminyltransferase (EC 2.4.1.-)
A and B	Protein Metabolism	Protein processing and modification	N-linked Glycosylation in Bacteria	UDP-N-acetylglucosamine 4,6-dehydratase (EC 4.2.1.-)
A and B	Protein Metabolism	Protein processing and modification	N-linked Glycosylation in Bacteria	UDP-glucose 4-epimerase (EC 5.1.3.2)
A and B	Protein Metabolism	Protein processing and modification	Signal peptidase	Lipoprotein signal peptidase (EC 3.4.23.36)
A and B	Protein Metabolism	Protein processing and modification	Signal peptidase	Signal peptidase I (EC 3.4.21.89)
A	Protein Metabolism	Protein processing and modification	N-linked Glycosylation in Bacteria	4-amino-6-deoxy-N-Acetyl-D-hexosaminyl-(Lipid carrier) acetyltrasferase
A	Protein Metabolism	Protein processing and modification	N-linked Glycosylation in Bacteria	Alpha-1,4-N-acetylgalactosamine transferase PglH (EC 2.4.1.-)
B	Protein Metabolism	Protein processing and modification	G3E family of P-loop GTPases (metallocenter biosynthesis)	Putative metal chaperone, involved in Zn homeostasis, GTPase of COG0523 family
B	Protein Metabolism	Protein processing and modification	Lipoprotein Biosynthesis	Prolipoprotein diacylglyceryl transferase (EC 2.4.99.-)
B	Protein Metabolism	Protein processing and modification	Peptide methionine sulfoxide reductase	Peptide methionine sulfoxide reductase MsrA (EC 1.8.4.11)
B	Protein Metabolism	Protein processing and modification	Peptide methionine sulfoxide reductase	Peptide methionine sulfoxide reductase MsrB (EC 1.8.4.12)
B	Protein Metabolism	Protein processing and modification	Ribosomal protein S5p acylation	Ribosomal-protein-S5p-alanine acetyltransferase
A and B	RNA Metabolism	RNA processing and modification	RNA methylation	SSU rRNA (adenine(1518)-N(6)/adenine(1519)-N(6))-dimethyltransferase (EC 2.1.1.182)
A and B	RNA Metabolism	RNA processing and modification	RNA methylation	tRNA (cytidine(34)-2&#39;-O)-methyltransferase (EC 2.1.1.207)
A and B	RNA Metabolism	RNA processing and modification	RNA processing and degradation, bacterial	3&#39;-to-5&#39; exoribonuclease RNase R
A and B	RNA Metabolism	RNA processing and modification	RNA processing and degradation, bacterial	3&#39;-to-5&#39; oligoribonuclease B, Bacillus type
A and B	RNA Metabolism	RNA processing and modification	RNA processing and degradation, bacterial	Ribonuclease III (EC 3.1.26.3)
A and B	RNA Metabolism	RNA processing and modification	RNA processing orphans	2&#39;-5&#39; RNA ligase
A and B	RNA Metabolism	RNA processing and modification	RNA processing orphans	2H phosphoesterase superfamily protein Bsu1186 (yjcG)
A and B	RNA Metabolism	RNA processing and modification	RNA pseudouridine syntheses	Similar to ribosomal large subunit pseudouridine synthase D, Bacillus subtilis YhcT type
A and B	RNA Metabolism	RNA processing and modification	RNA pseudouridine syntheses	Similar to ribosomal large subunit pseudouridine synthase D, Bacillus subtilis YjbO type
A and B	RNA Metabolism	RNA processing and modification	RNA pseudouridine syntheses	tRNA pseudouridine synthase B (EC 4.2.1.70)
A and B	RNA Metabolism	RNA processing and modification	Ribonuclease H	Ribonuclease HI, Bacillus nonfunctional homolog
A and B	RNA Metabolism	RNA processing and modification	Ribonuclease H	Ribonuclease HII (EC 3.1.26.4)
A and B	RNA Metabolism	RNA processing and modification	Ribonuclease H	Ribonuclease HIII (EC 3.1.26.4)
A and B	RNA Metabolism	RNA processing and modification	Ribonucleases in Bacillus	3&#39;->5&#39; exoribonuclease Bsu YhaM
A and B	RNA Metabolism	RNA processing and modification	Ribonucleases in Bacillus	Extracellular ribonuclease Bsn
A and B	RNA Metabolism	RNA processing and modification	Ribonucleases in Bacillus	Ribonuclease HII (EC 3.1.26.4)
A and B	RNA Metabolism	RNA processing and modification	Ribonucleases in Bacillus	Ribonuclease HIII (EC 3.1.26.4)
A and B	RNA Metabolism	RNA processing and modification	Ribonucleases in Bacillus	Ribonuclease J1 (endonuclease and 5&#39; exonuclease)
A and B	RNA Metabolism	RNA processing and modification	Ribonucleases in Bacillus	Ribonuclease J2 (endoribonuclease in RNA processing)
A and B	RNA Metabolism	RNA processing and modification	tRNA processing	Ribonuclease P protein component (EC 3.1.26.5)
A and B	RNA Metabolism	RNA processing and modification	tRNA processing	Ribonuclease PH (EC 2.7.7.56)
A and B	RNA Metabolism	RNA processing and modification	tRNA processing	Ribonuclease Z (EC 3.1.26.11)
A and B	RNA Metabolism	RNA processing and modification	tRNA processing	tRNA dimethylallyltransferase (EC 2.5.1.75)
A and B	RNA Metabolism	RNA processing and modification	tRNA processing	tRNA pseudouridine synthase B (EC 4.2.1.70)
A and B	RNA Metabolism	RNA processing and modification	tRNA processing	tRNA(Ile)-lysidine synthetase (EC 6.3.4.19)
A	RNA Metabolism	RNA processing and modification	RNA methylation	16S rRNA (cytosine(967)-C(5))-methyltransferase (EC 2.1.1.176)
B	RNA Metabolism	RNA processing and modification	16S rRNA modification within P site of ribosome	BH2577 unknown conserved protein in B. subtilis
B	RNA Metabolism	RNA processing and modification	16S rRNA modification within P site of ribosome	Cell division protein MraZ
B	RNA Metabolism	RNA processing and modification	16S rRNA modification within P site of ribosome	Penicillin-binding protein 2B
B	RNA Metabolism	RNA processing and modification	16S rRNA modification within P site of ribosome	Stage V sporulation protein D (Sporulation-specific penicillin-binding protein)
B	RNA Metabolism	RNA processing and modification	16S rRNA modification within P site of ribosome	rRNA small subunit methyltransferase H
B	RNA Metabolism	RNA processing and modification	16S rRNA modification within P site of ribosome	rRNA small subunit methyltransferase I
B	RNA Metabolism	RNA processing and modification	Methylthiotransferases	tRNA-i(6)A37 methylthiotransferase
B	RNA Metabolism	RNA processing and modification	Queuosine-Archaeosine Biosynthesis	Epoxyqueuosine (oQ) reductase QueG
B	RNA Metabolism	RNA processing and modification	Queuosine-Archaeosine Biosynthesis	Putative preQ0 transporter
B	RNA Metabolism	RNA processing and modification	Queuosine-Archaeosine Biosynthesis	Queuosine Biosynthesis QueC ATPase
B	RNA Metabolism	RNA processing and modification	Queuosine-Archaeosine Biosynthesis	Queuosine Biosynthesis QueE Radical SAM
B	RNA Metabolism	RNA processing and modification	Queuosine-Archaeosine Biosynthesis	Queuosine biosynthesis QueD, PTPS-I
B	RNA Metabolism	RNA processing and modification	RNA methylation	23S rRNA (guanosine-2&#39;-O-) -methyltransferase rlmB (EC 2.1.1.-)
B	RNA Metabolism	RNA processing and modification	RNA methylation	FIG011178: rRNA methylase
B	RNA Metabolism	RNA processing and modification	RNA methylation	LSU m3Psi1915 methyltransferase RlmH
B	RNA Metabolism	RNA processing and modification	RNA methylation	LSU m5C1962 methyltransferase RlmI
B	RNA Metabolism	RNA processing and modification	RNA methylation	Ribosomal RNA large subunit methyltransferase A (EC 2.1.1.51)
B	RNA Metabolism	RNA processing and modification	RNA methylation	Ribosomal RNA small subunit methyltransferase C (EC 2.1.1.52)
B	RNA Metabolism	RNA processing and modification	RNA methylation	tRNA (Guanine37-N1) -methyltransferase (EC 2.1.1.31)
B	RNA Metabolism	RNA processing and modification	RNA methylation	tRNA (adenine37-N(6))-methyltransferase TrmN6 (EC 2.1.1.223)
B	RNA Metabolism	RNA processing and modification	RNA methylation	tRNA (guanine46-N7-)-methyltransferase (EC 2.1.1.33)
B	RNA Metabolism	RNA processing and modification	RNA methylation	tRNA-specific 2-thiouridylase MnmA
B	RNA Metabolism	RNA processing and modification	RNA pseudouridine syntheses	Ribosomal large subunit pseudouridine synthase D (EC 4.2.1.70)
B	RNA Metabolism	RNA processing and modification	RNA pseudouridine syntheses	Ribosomal small subunit pseudouridine synthase A (EC 4.2.1.70)
B	RNA Metabolism	RNA processing and modification	RNA pseudouridine syntheses	tRNA pseudouridine synthase A (EC 4.2.1.70)
B	RNA Metabolism	RNA processing and modification	tRNA modification Bacteria	tRNA dihydrouridine synthase B (EC 1.-.-.-)
B	RNA Metabolism	RNA processing and modification	tRNA modification Bacteria	tRNA-specific adenosine-34 deaminase (EC 3.5.4.-)
A and B	RNA Metabolism	Transcription	RNA polymerase bacterial	DNA-directed RNA polymerase alpha subunit (EC 2.7.7.6)
A and B	RNA Metabolism	Transcription	RNA polymerase bacterial	DNA-directed RNA polymerase beta subunit (EC 2.7.7.6)
A and B	RNA Metabolism	Transcription	RNA polymerase bacterial	DNA-directed RNA polymerase beta&#39; subunit (EC 2.7.7.6)
A and B	RNA Metabolism	Transcription	RNA polymerase bacterial	DNA-directed RNA polymerase delta subunit (EC 2.7.7.6)
A and B	RNA Metabolism	Transcription	RNA polymerase bacterial	DNA-directed RNA polymerase omega subunit (EC 2.7.7.6)
A and B	RNA Metabolism	Transcription	Rrf2 family transcriptional regulators	Iron-sulfur cluster regulator IscR
A and B	RNA Metabolism	Transcription	Rrf2 family transcriptional regulators	Nitrite-sensitive transcriptional repressor NsrR
A and B	RNA Metabolism	Transcription	Rrf2 family transcriptional regulators	Rrf2 family transcriptional regulator
A and B	RNA Metabolism	Transcription	Rrf2 family transcriptional regulators	Rrf2 family transcriptional regulator, group III
A and B	RNA Metabolism	Transcription	Transcription factors bacterial	COG2740: Predicted nucleic-acid-binding protein implicated in transcription termination
A and B	RNA Metabolism	Transcription	Transcription factors bacterial	Transcription accessory protein (S1 RNA-binding domain)
A and B	RNA Metabolism	Transcription	Transcription factors bacterial	Transcription antitermination protein NusG
A and B	RNA Metabolism	Transcription	Transcription factors bacterial	Transcription elongation factor GreA
A and B	RNA Metabolism	Transcription	Transcription factors bacterial	Transcription termination factor Rho
A and B	RNA Metabolism	Transcription	Transcription factors bacterial	Transcription termination protein NusA
A and B	RNA Metabolism	Transcription	Transcription factors bacterial	Transcription termination protein NusB
A and B	RNA Metabolism	Transcription	Transcription factors bacterial	Transcription-repair coupling factor
A and B	RNA Metabolism	Transcription	Transcription initiation, bacterial sigma factors	RNA polymerase heat shock sigma factor SigI
A and B	RNA Metabolism	Transcription	Transcription initiation, bacterial sigma factors	RNA polymerase sigma factor RpoD
A and B	RNA Metabolism	Transcription	Transcription initiation, bacterial sigma factors	RNA polymerase sigma factor RpoE
A and B	RNA Metabolism	Transcription	Transcription initiation, bacterial sigma factors	RNA polymerase sigma factor SigB
A and B	RNA Metabolism	Transcription	Transcription initiation, bacterial sigma factors	RNA polymerase sigma factor SigV
A and B	RNA Metabolism	Transcription	Transcription initiation, bacterial sigma factors	RNA polymerase sigma factor SigW
A and B	RNA Metabolism	Transcription	Transcription initiation, bacterial sigma factors	RNA polymerase sigma factor for flagellar operon
A and B	RNA Metabolism	Transcription	Transcription initiation, bacterial sigma factors	RNA polymerase sigma-54 factor RpoN
A and B	RNA Metabolism	Transcription	Transcription initiation, bacterial sigma factors	RNA polymerase sigma-70 factor
A and B	RNA Metabolism	Transcription	Transcription initiation, bacterial sigma factors	RNA polymerase sporulation specific sigma factor SigE
A and B	RNA Metabolism	Transcription	Transcription initiation, bacterial sigma factors	RNA polymerase sporulation specific sigma factor SigF
A and B	RNA Metabolism	Transcription	Transcription initiation, bacterial sigma factors	RNA polymerase sporulation specific sigma factor SigG
A and B	RNA Metabolism	Transcription	Transcription initiation, bacterial sigma factors	RNA polymerase sporulation specific sigma factor SigH
A and B	RNA Metabolism	Transcription	Transcription initiation, bacterial sigma factors	RNA polymerase sporulation specific sigma factor SigK
B	RNA Metabolism	Transcription	Transcription initiation, bacterial sigma factors	RNA polymerase sigma factor SigZ
A	RNA Metabolism	no subcategory	Group II intron-associated genes	Retron-type RNA-directed DNA polymerase (EC 2.7.7.49)
A and B	Regulation and Cell signaling	Programmed Cell Death and Toxin-antitoxin Systems	MazEF toxin-antitoxing (programmed cell death) system	Programmed cell death antitoxin YdcD
A and B	Regulation and Cell signaling	Programmed Cell Death and Toxin-antitoxin Systems	MazEF toxin-antitoxing (programmed cell death) system	Programmed cell death toxin YdcE
A and B	Regulation and Cell signaling	Programmed Cell Death and Toxin-antitoxin Systems	Murein hydrolase regulation and cell death	Antiholin-like protein LrgA
A and B	Regulation and Cell signaling	Programmed Cell Death and Toxin-antitoxin Systems	Murein hydrolase regulation and cell death	Autolysis histidine kinase LytS
A and B	Regulation and Cell signaling	Programmed Cell Death and Toxin-antitoxin Systems	Murein hydrolase regulation and cell death	Autolysis response regulater LytR
A and B	Regulation and Cell signaling	Programmed Cell Death and Toxin-antitoxin Systems	Murein hydrolase regulation and cell death	CidA-associated membrane protein CidB
A and B	Regulation and Cell signaling	Programmed Cell Death and Toxin-antitoxin Systems	Murein hydrolase regulation and cell death	Cytidine deaminase (EC 3.5.4.5)
A and B	Regulation and Cell signaling	Programmed Cell Death and Toxin-antitoxin Systems	Murein hydrolase regulation and cell death	Holin-like protein CidA
A and B	Regulation and Cell signaling	Programmed Cell Death and Toxin-antitoxin Systems	Murein hydrolase regulation and cell death	LrgA-associated membrane protein LrgB
A and B	Regulation and Cell signaling	Programmed Cell Death and Toxin-antitoxin Systems	Phd-Doc, YdcE-YdcD toxin-antitoxin (programmed cell death) systems	Programmed cell death antitoxin YdcD
A and B	Regulation and Cell signaling	Programmed Cell Death and Toxin-antitoxin Systems	Phd-Doc, YdcE-YdcD toxin-antitoxin (programmed cell death) systems	Programmed cell death toxin YdcE
A	Regulation and Cell signaling	Programmed Cell Death and Toxin-antitoxin Systems	Murein hydrolase regulation and cell death	Holin associated membrane protein 2
A	Regulation and Cell signaling	Programmed Cell Death and Toxin-antitoxin Systems	Murein hydrolase regulation and cell death	Holin-like protein 2
B	Regulation and Cell signaling	Programmed Cell Death and Toxin-antitoxin Systems	Murein hydrolase regulation and cell death	Holin associated hypothetical protein
B	Regulation and Cell signaling	Programmed Cell Death and Toxin-antitoxin Systems	Murein hydrolase regulation and cell death	LysR family regulatory protein CidR
B	Regulation and Cell signaling	Programmed Cell Death and Toxin-antitoxin Systems	Toxin-antitoxin replicon stabilization systems	HigA protein (antitoxin to HigB)
B	Regulation and Cell signaling	Programmed Cell Death and Toxin-antitoxin Systems	Toxin-antitoxin replicon stabilization systems	YefM protein (antitoxin to YoeB)
A and B	Regulation and Cell signaling	no subcategory	HPr catabolite repression system	Catabolite control protein A
A and B	Regulation and Cell signaling	no subcategory	HPr catabolite repression system	Catabolite repression HPr-like protein Crh
A and B	Regulation and Cell signaling	no subcategory	Sex pheromones in Enterococcus faecalis and other Firmicutes	Heptaprenyl diphosphate synthase component I (EC 2.5.1.30)
A and B	Regulation and Cell signaling	no subcategory	Sex pheromones in Enterococcus faecalis and other Firmicutes	Heptaprenyl diphosphate synthase component II (EC 2.5.1.30)
A and B	Regulation and Cell signaling	no subcategory	Sex pheromones in Enterococcus faecalis and other Firmicutes	Lipoprotein signal peptidase (EC 3.4.23.36)
A and B	Regulation and Cell signaling	no subcategory	Sex pheromones in Enterococcus faecalis and other Firmicutes	Oligopeptide ABC transporter, periplasmic oligopeptide-binding protein OppA (TC 3.A.1.5.1)
A and B	Regulation and Cell signaling	no subcategory	Sex pheromones in Enterococcus faecalis and other Firmicutes	Putative pheromone cAM373 precursor lipoprotein CamS
A	Regulation and Cell signaling	no subcategory	HPr catabolite repression system	Bacillus subtilis catabolite repression transcription factor CcpB
A	Regulation and Cell signaling	no subcategory	cAMP signaling in bacteria	Adenylate cyclase (EC 4.6.1.1)
B	Regulation and Cell signaling	no subcategory	Cell envelope-associated LytR-CpsA-Psr transcriptional attenuators	Cell envelope-associated transcriptional attenuator LytR-CpsA-Psr, subfamily F2 (as in PMID19099556)
B	Regulation and Cell signaling	no subcategory	HPr catabolite repression system	HPr kinase/phosphorylase (EC 2.7.1.-) (EC 2.7.4.-)
B	Regulation and Cell signaling	no subcategory	LysR-family proteins in Escherichia coli	Chromosome initiation inhibitor
B	Regulation and Cell signaling	no subcategory	LysR-family proteins in Escherichia coli	Cyn operon transcriptional activator
B	Regulation and Cell signaling	no subcategory	LysR-family proteins in Escherichia coli	LysR family transcriptional regulator YeiE
B	Regulation and Cell signaling	no subcategory	LysR-family proteins in Salmonella enterica Typhimurium	LysR family transcriptional regulator STM2281
B	Regulation and Cell signaling	no subcategory	Zinc regulated enzymes	Carbonic anhydrase (EC 4.2.1.1)
A and B	Regulons	Atomic Regulons	ar-431-EC Molybdopterin-guanine dinucleotide biosynthesis	Molybdopterin-guanine dinucleotide biosynthesis protein MobB
A	Respiration	ATP synthases	F0F1-type ATP synthase	ATP synthase F0 sector subunit a (EC 3.6.3.14)
A	Respiration	ATP synthases	F0F1-type ATP synthase	ATP synthase F0 sector subunit b (EC 3.6.3.14)
A	Respiration	ATP synthases	F0F1-type ATP synthase	ATP synthase protein I
A and B	Respiration	Electron accepting reactions	Terminal cytochrome C oxidases	Cytochrome c oxidase polypeptide I (EC 1.9.3.1)
A and B	Respiration	Electron accepting reactions	Terminal cytochrome C oxidases	Cytochrome c oxidase polypeptide II (EC 1.9.3.1)
A and B	Respiration	Electron accepting reactions	Terminal cytochrome C oxidases	Cytochrome c oxidase polypeptide III (EC 1.9.3.1)
A and B	Respiration	Electron accepting reactions	Terminal cytochrome d ubiquinol oxidases	Cytochrome d ubiquinol oxidase subunit I (EC 1.10.3.-)
A and B	Respiration	Electron accepting reactions	Terminal cytochrome d ubiquinol oxidases	Cytochrome d ubiquinol oxidase subunit II (EC 1.10.3.-)
A and B	Respiration	Electron accepting reactions	Terminal cytochrome oxidases	Cytochrome d ubiquinol oxidase subunit I (EC 1.10.3.-)
A and B	Respiration	Electron accepting reactions	Terminal cytochrome oxidases	Cytochrome d ubiquinol oxidase subunit II (EC 1.10.3.-)
A and B	Respiration	Electron accepting reactions	Ubiquinone Menaquinone-cytochrome c reductase complexes	Menaquinone-cytochrome C oxidoreductase, cytochrome C subunit
A and B	Respiration	Electron accepting reactions	Ubiquinone Menaquinone-cytochrome c reductase complexes	Menaquinone-cytochrome C reductase iron-sulfur subunit
A and B	Respiration	Electron accepting reactions	Ubiquinone Menaquinone-cytochrome c reductase complexes	Menaquinone-cytochrome c reductase, cytochrome B subunit
B	Respiration	Electron accepting reactions	Anaerobic respiratory reductases	Anaerobic dehydrogenases, typically selenocysteine-containing
B	Respiration	Electron accepting reactions	Anaerobic respiratory reductases	Arsenate reductase (EC 1.20.4.1)
B	Respiration	Electron accepting reactions	Anaerobic respiratory reductases	Coenzyme F420-dependent oxidoreductase
B	Respiration	Electron accepting reactions	Terminal AA3-600 quinol oxidase	AA3-600 quinol oxidase subunit I
B	Respiration	Electron accepting reactions	Terminal AA3-600 quinol oxidase	AA3-600 quinol oxidase subunit II
B	Respiration	Electron accepting reactions	Terminal AA3-600 quinol oxidase	AA3-600 quinol oxidase subunit IIII
B	Respiration	Electron accepting reactions	Terminal AA3-600 quinol oxidase	AA3-600 quinol oxidase subunit IV
B	Respiration	Electron accepting reactions	Terminal cytochrome C oxidases	Cytochrome c oxidase, subunit IV (EC 1.9.3.1)
B	Respiration	Electron accepting reactions	Terminal cytochrome d ubiquinol oxidases	Transport ATP-binding protein CydC
B	Respiration	Electron accepting reactions	Terminal cytochrome d ubiquinol oxidases	Transport ATP-binding protein CydD
A and B	Respiration	Electron donating reactions	Respiratory dehydrogenases 1	Aerobic glycerol-3-phosphate dehydrogenase (EC 1.1.5.3)
A and B	Respiration	Electron donating reactions	Respiratory dehydrogenases 1	D-amino acid dehydrogenase large subunit (EC 1.4.99.1)
A and B	Respiration	Electron donating reactions	Respiratory dehydrogenases 1	NADH dehydrogenase (EC 1.6.99.3)
A and B	Respiration	no subcategory	Biogenesis of c-type cytochromes	Cytochrome c-type biogenesis protein CcdA (DsbD analog)
A and B	Respiration	no subcategory	Biogenesis of c-type cytochromes	Cytochrome c-type biogenesis protein Ccs1/ResB
A and B	Respiration	no subcategory	Biogenesis of c-type cytochromes	Cytochrome c-type biogenesis protein CcsA/ResC
A and B	Respiration	no subcategory	Biogenesis of c-type cytochromes	Cytochrome c-type biogenesis protein DsbD, protein-disulfide reductase (EC 1.8.1.8)
A and B	Respiration	no subcategory	Biogenesis of c-type cytochromes	Cytochrome c-type biogenesis protein ResA
A and B	Respiration	no subcategory	Biogenesis of c-type cytochromes	Periplasmic thiol:disulfide interchange protein DsbA
A and B	Respiration	no subcategory	Biogenesis of c-type cytochromes	Thiol:disulfide oxidoreductase related to ResA
A and B	Respiration	no subcategory	Biogenesis of cytochrome c oxidases	Heme A synthase, cytochrome oxidase biogenesis protein Cox15-CtaA
A and B	Respiration	no subcategory	Soluble cytochromes and functionally related electron carriers	Ferredoxin
A and B	Respiration	no subcategory	Soluble cytochromes and functionally related electron carriers	Membrane-attached cytochrome c550
B	Respiration	no subcategory	Biogenesis of cytochrome c oxidases	Cytochrome oxidase biogenesis protein Sco1/SenC/PrrC, putative copper metallochaperone
B	Respiration	no subcategory	Biogenesis of cytochrome c oxidases	Heme O synthase, protoheme IX farnesyltransferase (EC 2.5.1.-) COX10-CtaB
B	Respiration	no subcategory	Formate hydrogenase	Formate dehydrogenase chain D (EC 1.2.1.2)
B	Respiration	no subcategory	Formate hydrogenase	Formate dehydrogenase related protein
B	Respiration	no subcategory	Formate hydrogenase	Hypothetical protein YrhD
B	Respiration	no subcategory	Quinone oxidoreductase family	YhdH, a putative quinone oxidoreductase
A and B	Secondary Metabolism	Plant Hormones	Auxin biosynthesis	Anthranilate phosphoribosyltransferase (EC 2.4.2.18)
A and B	Secondary Metabolism	Plant Hormones	Auxin biosynthesis	Phosphoribosylanthranilate isomerase (EC 5.3.1.24)
A and B	Secondary Metabolism	Plant Hormones	Auxin biosynthesis	Tryptophan synthase alpha chain (EC 4.2.1.20)
A and B	Secondary Metabolism	Plant Hormones	Auxin biosynthesis	Tryptophan synthase beta chain (EC 4.2.1.20)
A	Secondary Metabolism	no subcategory	Alkylpyrone synthase	Type III polyketide sythase producing alkylpyrones (B. subtilis BpsA)
B	Stress Response	Cold shock	Cold shock, CspA family of proteins	Cold shock protein CspA
B	Stress Response	Cold shock	Cold shock, CspA family of proteins	Cold shock protein CspD
B	Stress Response	Heat shock	Heat shock dnaK gene cluster extended	Hypothetical radical SAM family enzyme in heat shock gene cluster, similarity with CPO of BS HemN-type
B	Stress Response	Heat shock	Heat shock dnaK gene cluster extended	Nucleoside 5-triphosphatase RdgB (dHAPTP, dITP, XTP-specific) (EC 3.6.1.15)
B	Stress Response	Heat shock	Heat shock dnaK gene cluster extended	Ribosomal protein L11 methyltransferase (EC 2.1.1.-)
B	Stress Response	Heat shock	Heat shock dnaK gene cluster extended	Signal peptidase-like protein
B	Stress Response	Heat shock	Heat shock dnaK gene cluster extended	tRNA-t(6)A37 methylthiotransferase
A and B	Stress Response	Osmotic stress	Choline and Betaine Uptake and Betaine Biosynthesis	Betaine aldehyde dehydrogenase (EC 1.2.1.8)
A and B	Stress Response	Osmotic stress	Choline and Betaine Uptake and Betaine Biosynthesis	Choline ABC transport system, ATP-binding protein OpuBA
A and B	Stress Response	Osmotic stress	Choline and Betaine Uptake and Betaine Biosynthesis	Glycine betaine ABC transport system, ATP-binding protein OpuAA (EC 3.6.3.32)
A and B	Stress Response	Osmotic stress	Choline and Betaine Uptake and Betaine Biosynthesis	Glycine betaine ABC transport system, glycine betaine-binding protein OpuAC
A and B	Stress Response	Osmotic stress	Choline and Betaine Uptake and Betaine Biosynthesis	Glycine betaine ABC transport system, permease protein OpuAB
A and B	Stress Response	Osmotic stress	Choline and Betaine Uptake and Betaine Biosynthesis	Glycine betaine transporter OpuD
A and B	Stress Response	Osmotic stress	Osmoregulation	Glycerol uptake facilitator protein
A	Stress Response	Osmotic stress	Choline and Betaine Uptake and Betaine Biosynthesis	Alcohol dehydrogenase GbsB (type III ), essential for the utilization of choline (EC 1.1.1.1)
A	Stress Response	Osmotic stress	Choline and Betaine Uptake and Betaine Biosynthesis	Choline ABC transport system, choline-binding protein OpuBC
A	Stress Response	Osmotic stress	Choline and Betaine Uptake and Betaine Biosynthesis	Choline ABC transport system, permease protein OpuBB
A	Stress Response	Osmotic stress	Choline and Betaine Uptake and Betaine Biosynthesis	Choline ABC transport system, permease protein OpuBD
B	Stress Response	Osmotic stress	Choline and Betaine Uptake and Betaine Biosynthesis	Osmotically activated L-carnitine/choline ABC transporter, ATP-binding protein OpuCA
B	Stress Response	Osmotic stress	Choline and Betaine Uptake and Betaine Biosynthesis	Osmotically activated L-carnitine/choline ABC transporter, permease protein OpuCB
B	Stress Response	Osmotic stress	Choline and Betaine Uptake and Betaine Biosynthesis	Osmotically activated L-carnitine/choline ABC transporter, permease protein OpuCD
B	Stress Response	Osmotic stress	Choline and Betaine Uptake and Betaine Biosynthesis	Osmotically activated L-carnitine/choline ABC transporter, substrate-binding protein OpuCC
A and B	Stress Response	Oxidative stress	Oxidative stress	Alkyl hydroperoxide reductase subunit C-like protein
A and B	Stress Response	Oxidative stress	Oxidative stress	Catalase (EC 1.11.1.6)
A and B	Stress Response	Oxidative stress	Oxidative stress	Ferric uptake regulation protein FUR
A and B	Stress Response	Oxidative stress	Oxidative stress	Nitrite-sensitive transcriptional repressor NsrR
A and B	Stress Response	Oxidative stress	Oxidative stress	Organic hydroperoxide resistance protein
A and B	Stress Response	Oxidative stress	Oxidative stress	Organic hydroperoxide resistance transcriptional regulator
A and B	Stress Response	Oxidative stress	Oxidative stress	Peroxide stress regulator PerR, FUR family
A and B	Stress Response	Oxidative stress	Oxidative stress	Superoxide dismutase [Cu-Zn] precursor (EC 1.15.1.1)
A and B	Stress Response	Oxidative stress	Oxidative stress	Superoxide dismutase [Fe] (EC 1.15.1.1)
A and B	Stress Response	Oxidative stress	Protection from Reactive Oxygen Species	Catalase (EC 1.11.1.6)
A and B	Stress Response	Oxidative stress	Protection from Reactive Oxygen Species	Superoxide dismutase [Cu-Zn] precursor (EC 1.15.1.1)
A and B	Stress Response	Oxidative stress	Protection from Reactive Oxygen Species	Superoxide dismutase [Fe] (EC 1.15.1.1)
A	Stress Response	Oxidative stress	Glutathione: Redox cycle	Glutathione peroxidase (EC 1.11.1.9)
A	Stress Response	Oxidative stress	Oxidative stress	Superoxide dismutase [Mn] (EC 1.15.1.1)
B	Stress Response	Oxidative stress	Cluster containing Glutathione synthetase	Ribosomal RNA small subunit methyltransferase E (EC 2.1.1.-)
B	Stress Response	Oxidative stress	Glutaredoxins	Cell wall endopeptidase, family M23/M37
[truncated: 103 more rows]
